# Supplementary material for: Segmental duplications in the silkworm genome
Source: BMC Genomics. 2013 Jul 31;14:521. doi: 10.1186/1471-2164-14-521 (PMC3735471; doi:10.1186/1471-2164-14-521)
Supplement: Additional file 1: Table S1 — The position information of the SDs in the silkworm genome. [file 1471-2164-14-521-S1.txt]

Table S1: The position infromation of the SDs in the silkworm genome
scaffold	start-position	end-position
scaffold727	14	1054
scaffold935	1603	3685
nscaf3058	2792505	2797304
scaffold781	19628	20658
nscaf2674	2864264	2865941
scaffold2959	408	1477
scaffold1411	925	4304
scaffold1350	4190	6014
nscaf2953	56328	57699
scaffold1868	480	2486
nscaf497	22500	24126
nscaf3078	604590	605759
scaffold830	16238	17252
scaffold710	2376	3540
scaffold752	26375	27468
nscaf1898	8093475	8096791
scaffold2993	2	1259
nscaf3072	2606076	2607221
scaffold1850	1751	2795
nscaf2279	519861	521735
scaffold2427	2	1536
scaffold1009	2499	3925
nscaf2855	7135619	7136626
nscaf3040	3986874	3988654
nscaf2511	634584	635599
nscaf3005	116477	117479
nscaf2847	6125572	6126887
nscaf3035	1246724	1247771
nscaf3026	42999	44289
nscaf2330	1260367	1262521
nscaf2780	214596	216695
nscaf2136	766803	770151
nscaf3048	1501406	1502447
scaffold1999	1825	2946
scaffold2554	167	1726
nscaf2818	2887091	2889060
nscaf2767	2932970	2933984
nscaf2511	998092	999131
nscaf3072	1335479	1336648
nscaf2795	2259473	2260528
nscaf3079	925588	926793
scaffold2465	81	2135
scaffold914	5026	6063
scaffold841	3599	4648
nscaf2883	1698279	1699749
scaffold769	3955	5646
nscaf3079	734919	736094
scaffold2954	165	1454
scaffold1528	3433	4526
scaffold651	46820	47872
nscaf2814	476805	478005
nscaf2813	730971	732001
scaffold1313	2608	3841
nscaf2930	1742309	1743885
nscaf2916	559756	560825
scaffold1279	2825	6261
scaffold1074	292	1901
nscaf2902	2757686	2758880
nscaf2865	4984618	4985781
nscaf2822	1580588	1581628
scaffold2967	2	1303
nscaf2829	3074369	3076488
nscaf2924	280893	282075
nscaf3078	607497	608520
nscaf2986	927695	928739
nscaf1681	2614584	2615774
scaffold1420	76	1554
scaffold821	12789	15859
nscaf1169	4488	5798
nscaf2905	268094	269364
nscaf3022	850617	853253
scaffold1199	4054	6023
nscaf2686	15655	16689
nscaf2210	1928039	1929498
nscaf1681	2397937	2399265
nscaf2865	5413493	5414535
nscaf2825	598060	599138
nscaf2868	1905803	1906891
scaffold985	5185	7058
nscaf2902	4136162	4137330
scaffold1109	337	1533
nscaf2797	1293207	1294265
nscaf3098	985370	986474
nscaf3034	2668965	2670253
nscaf1898	4878174	4879228
nscaf1681	2198138	2199143
nscaf2986	5241823	5243191
nscaf3048	1504443	1505463
nscaf1898	68170	69177
nscaf2889	1357875	1359123
scaffold1888	2	1389
scaffold1086	167	4045
nscaf2853	5568288	5569294
scaffold804	18154	19257
scaffold800	10515	12821
nscaf1690	1298453	1300115
scaffold2570	259	1523
nscaf3005	1767440	1769889
nscaf2986	4188779	4189839
nscaf3075	493311	494409
nscaf2847	5184414	5185598
nscaf2795	2671455	2673065
nscaf3058	8605555	8606584
nscaf2962	535217	536324
scaffold1675	107	3529
nscaf463	467527	468687
nscaf2964	4209203	4210233
nscaf15	2233	3370
nscaf3084	15481	16889
nscaf2970	1397095	1398164
nscaf2330	1537753	1539069
nscaf2623	44254	45789
scaffold821	16388	17819
nscaf3022	301531	302828
scaffold1253	3445	5986
nscaf2847	2634813	2635824
nscaf2797	1327787	1329614
nscaf2210	4378157	4379658
nscaf3005	1219189	1220203
scaffold2184	1290	2446
scaffold1873	2014	3267
nscaf3099	4061333	4062341
nscaf2826	899738	900762
nscaf2575	4384652	4385664
scaffold710	43155	44610
scaffold1510	3232	4353
nscaf3058	4554843	4555862
nscaf2210	2841739	2843468
nscaf2943	222795	223807
scaffold1247	801	2010
nscaf1898	2138280	2139905
nscaf1681	2614644	2615773
nscaf3031	4567749	4568811
scaffold418	142965	143977
nscaf2855	154947	156480
nscaf3022	294292	295313
nscaf1690	5221220	5228078
nscaf2072	47693	49082
nscaf2511	347897	349114
nscaf3034	938401	939638
nscaf1681	3267679	3268901
nscaf2852	1205355	1206368
nscaf3063	1606592	1608258
nscaf3063	1504195	1505201
nscaf1898	7146007	7147080
nscaf2829	1030777	1032128
nscaf3099	4060982	4061993
nscaf3058	1535971	1537001
scaffold1432	1971	5084
nscaf2795	2671568	2673065
nscaf1898	12068223	12069724
scaffold1014	172	1909
nscaf2681	47761	48963
nscaf1194	3253	4344
nscaf3093	1283343	1284539
scaffold976	1525	11729
scaffold839	4309	6599
nscaf2829	1935128	1936142
nscaf3063	1630001	1631405
nscaf2930	5164214	5165483
scaffold2669	370	1752
nscaf463	466200	467356
nscaf3153	2	1276
nscaf2674	4801941	4803385
nscaf2847	4164450	4165740
nscaf3058	1743651	1744825
nscaf128	8018	9155
scaffold781	466	1539
nscaf2136	7674718	7675717
nscaf3157	19122	20313
scaffold868	4100	5136
nscaf2829	1976158	1977897
nscaf3013	888567	889778
scaffold1191	3820	5843
scaffold795	1174	2395
nscaf2674	5372593	5373833
nscaf3072	1356686	1357887
scaffold2402	2	1980
nscaf3031	1320717	1321939
scaffold1074	2325	8332
nscaf3026	6275511	6276574
nscaf2888	3837636	3838855
nscaf2889	1986377	1987854
scaffold1387	2915	4399
nscaf3079	910700	911861
nscaf2279	257956	259207
scaffold781	24317	25444
scaffold3538	2	1150
nscaf2795	464013	465371
nscaf2829	1449208	1450392
nscaf2993	1854689	1855899
nscaf2962	1001394	1002850
nscaf125	41456	43434
nscaf2842	126416	127935
nscaf3063	1664944	1666129
scaffold928	8587	9764
scaffold3153	92	1361
nscaf3048	810220	811332
nscaf2136	7696309	7697312
nscaf3075	573617	574785
nscaf2903	772163	773199
nscaf3034	1638570	1639629
nscaf2986	927426	928485
nscaf2952	69553	70577
scaffold882	13703	15825
nscaf2883	2428073	2429318
scaffold4295	17	1064
scaffold3788	2	1148
nscaf2210	3011678	3013320
nscaf2902	2466377	2467653
scaffold856	6531	8464
nscaf3072	2743088	2744723
scaffold3180	2	1043
scaffold1006	6468	7471
nscaf3045	822667	823812
nscaf3032	1956835	1957985
scaffold933	261	10513
scaffold2109	1543	2791
scaffold1236	4767	5779
nscaf3052	434725	436739
scaffold2668	2	1335
scaffold950	9474	11722
scaffold808	7526	8817
scaffold651	46724	47906
nscaf3078	544680	546963
scaffold416	97223	98328
nscaf3015	2957065	2963271
scaffold1236	4768	6068
scaffold1195	6200	7420
nscaf2930	3131052	3132127
nscaf3048	204284	205696
nscaf2780	229748	230779
nscaf2176	1451379	1452403
nscaf3072	2522328	2523507
scaffold1221	5513	6654
nscaf2930	3665931	3667371
scaffold788	583	1692
nscaf1898	1085463	1086719
scaffold1499	1982	3345
nscaf2623	10999	12156
scaffold2308	1382	2410
nscaf2855	7135651	7136676
nscaf3099	4050513	4052327
nscaf3157	49773	51727
nscaf3072	2522297	2523450
nscaf98	11246	15811
scaffold1840	1994	3083
nscaf3072	2522441	2523505
nscaf3031	3750642	3751708
nscaf2874	223048	224247
nscaf2853	1925239	1928669
nscaf2674	5372998	5374316
nscaf3056	32600	34772
scaffold2436	189	1482
nscaf1690	3674514	3675551
nscaf2891	11437	13407
nscaf2846	77827	79610
nscaf3058	4554841	4555862
nscaf3127	2	1656
scaffold1848	2	3312
nscaf3072	2522327	2523445
nscaf2782	106381	107536
nscaf2795	2255590	2256689
nscaf3114	37806	39186
nscaf3033	413315	414567
scaffold868	4204	5758
scaffold923	874	1920
nscaf3075	1201958	1207277
nscaf3058	8825848	8826867
nscaf2889	1298114	1299785
nscaf2210	2556728	2557768
scaffold657	68114	69389
nscaf2993	5552528	5553696
nscaf2529	530389	540593
nscaf2210	1991202	1992311
nscaf3032	1120591	1121733
scaffold1200	5191	6344
scaffold1124	4050	5238
nscaf2925	151723	153610
nscaf2847	6472567	6473570
scaffold995	2	1058
scaffold4636	2	1023
nscaf2986	1486605	1487991
nscaf2589	4291836	4292854
nscaf2847	4556157	4559404
nscaf2811	338522	339675
scaffold891	10139	11352
nscaf2853	1573799	1575575
nscaf2902	6221542	6223253
nscaf3041	933781	934807
nscaf2813	623523	624570
scaffold3523	21	1219
scaffold1897	2	1029
nscaf3058	9014894	9016360
nscaf3031	3750641	3751682
nscaf2511	1062288	1063599
scaffold1027	3465	5880
nscaf2868	1905743	1907126
nscaf2813	650010	651046
scaffold1216	3941	5013
nscaf125	200073	201261
nscaf2882	111047	112081
nscaf2674	6786202	6788107
nscaf3017	97085	98278
scaffold1362	4118	5119
nscaf3066	222302	223326
nscaf2847	5184421	5185598
nscaf3072	548322	549938
scaffold849	8785	10842
nscaf3058	1743738	1744825
nscaf2853	617628	618682
scaffold1461	1704	2885
nscaf3074	155645	156705
scaffold1099	419	1556
nscaf2176	1064165	1065361
nscaf1690	5286078	5287107
nscaf2986	5241790	5243191
scaffold776	6878	8109
nscaf2797	1321171	1323001
scaffold1255	5576	6672
scaffold1108	629	8515
nscaf2993	5262925	5264015
nscaf3045	832252	833452
nscaf2930	1752212	1753274
nscaf3031	3750759	3751808
nscaf2855	727017	728190
nscaf2987	413523	414714
scaffold1967	1134	3323
nscaf3104	73213	75622
nscaf3008	1464051	1465678
nscaf2828	4391658	4393266
scaffold2679	102	1178
scaffold1805	1222	2979
scaffold1171	3213	4246
nscaf3058	6361909	6362914
scaffold1614	2	1284
nscaf2913	15012	16092
nscaf3086	47394	48484
nscaf3022	315554	316556
scaffold1303	5146	6375
nscaf2829	1974319	1975654
scaffold3044	2	1087
nscaf2556	742900	743914
scaffold3742	2	1159
nscaf2781	120380	121432
scaffold1090	7559	8911
nscaf2674	4866409	4867555
scaffold1643	942	2419
nscaf3093	1217395	1218421
nscaf2930	4104960	4106260
nscaf2902	9129264	9130269
nscaf2623	1765049	1766095
nscaf2589	1734991	1736279
nscaf1898	11993454	11994935
nscaf2859	1318011	1319028
nscaf3066	222290	223370
nscaf1681	3307071	3308766
nscaf3031	860667	861727
nscaf3098	882034	883174
scaffold2148	2	2704
scaffold1021	3467	4769
nscaf2674	3074725	3076144
nscaf3072	2522329	2523492
nscaf2789	406764	408094
nscaf2681	495263	496337
nscaf2890	695420	696502
scaffold1018	8334	9784
scaffold1135	6239	7343
nscaf3026	6154908	6155930
scaffold734	37327	39067
nscaf3079	627694	628782
scaffold2936	2	1263
scaffold3564	2	1074
scaffold4520	2	1036
scaffold974	7722	8924
nscaf3027	2662743	2663861
nscaf2930	131798	133057
scaffold1192	3031	5053
nscaf1681	2988278	2989317
nscaf3076	324357	325834
nscaf2901	638067	639270
nscaf2987	36965	38190
nscaf2853	5055274	5056293
nscaf2795	2671541	2673065
nscaf2829	1976418	1977896
nscaf2865	3439786	3441295
scaffold1892	412	2783
nscaf2943	78751	79917
scaffold2903	327	1509
nscaf2204	2002593	2006702
scaffold2332	2	1263
nscaf2986	6407457	6409581
nscaf1898	8390253	8391296
nscaf2829	1934974	1936141
nscaf2853	5055295	5056505
scaffold1550	2398	4398
nscaf3040	534913	535921
nscaf2511	1050250	1051348
scaffold1318	2	2393
nscaf2674	464169	465214
nscaf3005	415830	417037
nscaf2868	1905943	1907111
nscaf2814	423693	424738
nscaf2909	24736	26107
scaffold2714	2	1534
nscaf3129	11462	13469
nscaf3058	4563927	4571776
nscaf2847	5184469	5185598
nscaf2814	532068	533419
nscaf3066	970909	972483
scaffold1636	2259	3849
scaffold718	36597	37610
nscaf2847	6181732	6183142
nscaf3058	1051433	1052571
scaffold2556	2	1703
scaffold982	1927	10401
nscaf2847	2335328	2339366
nscaf2964	861602	863317
nscaf3008	1473129	1474155
nscaf2823	1797233	1798283
nscaf3034	2110805	2112096
nscaf2964	3968986	3970124
nscaf2279	257921	261186
nscaf2176	2632299	2633382
scaffold1489	1254	2567
scaffold2684	62	1080
nscaf2903	59228	60294
nscaf2814	430208	431393
scaffold1021	6099	7101
nscaf3045	832252	833417
nscaf2847	6177967	6179386
nscaf2847	4030476	4031859
nscaf3120	86393	87716
scaffold878	9961	13655
nscaf3032	406476	407767
scaffold817	11413	13287
nscaf3026	1556580	1557883
nscaf3072	2522462	2523507
nscaf2210	2844208	2845472
nscaf2829	3074353	3076432
nscaf2575	1931403	1933300
nscaf2855	2647939	2650214
scaffold547	41543	42559
scaffold1167	2	3333
nscaf3058	2798829	2800499
nscaf2855	6699543	6700710
nscaf2511	6468612	6470140
nscaf2930	5789303	5790310
nscaf2818	1261112	1262320
nscaf2176	1064255	1065351
nscaf98	1667754	1669689
scaffold690	16630	18253
nscaf2822	1383348	1384554
nscaf2210	1928033	1929546
scaffold769	5702	7088
scaffold1427	28	1121
nscaf2851	1366997	1368532
nscaf3106	337717	339056
scaffold991	9311	10610
scaffold1490	2	3378
nscaf2894	12011	13098
nscaf2589	4592019	4593835
scaffold4208	2	1077
scaffold879	1844	3427
nscaf3031	1001923	1003001
nscaf2874	679939	681439
nscaf3026	2729978	2731162
scaffold3042	2	1419
nscaf2964	733027	736530
nscaf2279	258617	259817
nscaf2575	4018822	4019860
nscaf2529	2114235	2115702
scaffold2563	780	1961
nscaf2813	676695	677762
scaffold2526	2	1637
nscaf2986	2250458	2251495
nscaf2674	6938745	6940428
nscaf3079	148126	149150
nscaf3066	907482	908546
scaffold2917	2	1066
scaffold1479	2505	4014
nscaf2993	1854519	1856313
nscaf2931	892737	893847
nscaf1681	2345919	2346953
nscaf3045	69053	70081
nscaf2795	2671539	2673065
nscaf2827	626259	627270
nscaf2818	3044560	3046784
nscaf3058	1146512	1147903
nscaf2930	4104869	4106252
nscaf3022	398384	399605
nscaf2829	1935102	1936142
nscaf2823	951981	953062
scaffold2550	323	1807
scaffold1236	4908	5937
scaffold1014	878	1982
nscaf2827	625916	627306
scaffold1162	5786	7452
nscaf2970	2522143	2523329
nscaf1681	2265894	2267575
scaffold800	11614	12802
nscaf3026	3280833	3281862
nscaf1898	4878178	4879200
nscaf2970	1396883	1398287
nscaf2859	992826	993880
scaffold785	14070	15283
scaffold2920	2	1354
scaffold2351	2	1158
nscaf2800	1294332	1295391
nscaf2589	4597944	4599425
nscaf2818	1261158	1262335
scaffold2737	337	1642
nscaf2813	699292	701163
nscaf2330	2828221	2829227
nscaf3003	1853182	1854199
nscaf2847	5184464	5185598
nscaf2136	1887679	1889077
scaffold1094	5253	6303
nscaf2838	2460227	2461262
scaffold919	11235	13124
scaffold1268	2	1266
nscaf1898	12141254	12142267
scaffold706	439	1667
nscaf2589	5413545	5415274
nscaf2962	535218	536411
nscaf2674	4827533	4828975
scaffold1303	1006	4491
nscaf3040	2005152	2006220
nscaf2623	718901	720049
nscaf2986	4188672	4189839
nscaf2986	2987876	2989367
nscaf2136	1887692	1889014
scaffold1200	1459	2859
nscaf2511	2008114	2009152
nscaf2589	2587067	2588205
scaffold864	4792	6982
nscaf3015	2436118	2437302
scaffold3563	2	1209
nscaf3142	14247	15490
nscaf3005	1129547	1130849
nscaf2767	73909	78298
nscaf2930	9664	10664
nscaf2674	7140797	7141849
nscaf2781	120407	121415
nscaf2674	4816800	4818081
nscaf3035	776840	778093
nscaf2865	4409536	4411254
nscaf2511	1107927	1109015
nscaf2853	203955	205241
nscaf2838	2457173	2458210
scaffold1140	5616	7749
nscaf2853	5055262	5056519
scaffold2465	2	2135
nscaf2925	43821	45736
nscaf1898	8389219	8390258
scaffold651	46667	47907
nscaf2964	4703272	4704379
nscaf3017	97146	98278
nscaf1898	12475457	12476822
nscaf2511	1022059	1023816
scaffold1102	4908	6648
nscaf2948	646439	647518
nscaf2136	7010458	7012358
scaffold2730	2	1682
scaffold1369	839	1917
nscaf2838	2008297	2009478
nscaf2210	4383033	4384033
scaffold789	4163	6075
nscaf2830	206178	207354
nscaf3058	8825873	8826904
nscaf2962	1001378	1002847
nscaf2846	22183	23262
nscaf2818	776168	777259
nscaf576	11759	12766
nscaf3015	2699349	2700392
scaffold868	4075	5135
nscaf2909	49629	50970
nscaf2868	1906056	1907124
scaffold3397	7	1263
nscaf3013	1341449	1342632
nscaf2589	2256082	2257161
scaffold3205	2	1103
nscaf2674	1495046	1497023
nscaf2986	6122065	6123231
nscaf2930	3870733	3872068
nscaf3104	71340	72393
nscaf2865	2778551	2779612
nscaf2674	5333043	5334279
nscaf1898	1973791	1975152
scaffold4422	8	1049
nscaf3031	4567584	4568734
scaffold1681	12	1315
nscaf2823	2361331	2362581
nscaf2912	1415415	1416420
scaffold842	10782	11791
nscaf463	79309	80459
nscaf2883	672550	679301
nscaf1690	39917	41019
nscaf3058	6156208	6157313
nscaf2847	4565364	4566905
nscaf2912	228632	229904
nscaf1690	36051	37121
scaffold1330	4772	6123
nscaf3026	1715930	1716950
nscaf2823	1797205	1798283
nscaf2930	3083912	3085626
nscaf2674	5333220	5334270
scaffold852	9756	10836
nscaf2868	1906077	1907126
scaffold3020	388	1432
scaffold2309	663	1722
nscaf3120	18617	20051
nscaf2210	1991137	1992326
nscaf2847	6138455	6139909
nscaf3056	1507030	1508098
scaffold1549	426	4197
nscaf2210	2528193	2529715
nscaf3053	27672	28882
nscaf2902	10383682	10384728
nscaf2789	764259	766223
scaffold3046	198	1419
nscaf3003	1854730	1855734
nscaf2210	2532432	2533587
nscaf2822	1494961	1496277
scaffold416	673	1776
nscaf3144	27003	28173
scaffold2135	435	1501
scaffold1233	5130	6233
nscaf3041	699774	701044
nscaf1690	4434	5620
scaffold2789	10	1599
nscaf2674	5372587	5373693
nscaf2575	1914920	1916014
nscaf2674	5333184	5334279
nscaf2953	12949	14171
nscaf2905	24468	26237
nscaf3031	4567505	4568634
nscaf3013	888157	889783
nscaf2823	1637551	1639104
scaffold943	272	1463
nscaf1898	6076578	6077844
nscaf3058	8825846	8826888
nscaf2674	7140666	7141849
scaffold1092	842	2215
nscaf2986	4188599	4189839
nscaf2868	1906104	1907124
nscaf1681	2614586	2615659
scaffold2599	196	1508
scaffold1488	3568	4779
nscaf3031	4044642	4045794
nscaf3099	2120159	2121193
nscaf3021	72785	73970
nscaf2829	4022513	4023626
nscaf2853	4930946	4932516
nscaf2823	708572	709627
nscaf2330	3566105	3567655
nscaf2795	1740245	1741542
scaffold1550	1243	2324
nscaf2853	5765221	5766416
nscaf2902	3622419	3623536
nscaf2674	4844691	4845961
nscaf2986	4040759	4042136
nscaf1898	4672984	4674005
nscaf2993	1298228	1299639
scaffold1228	2	1066
nscaf3005	1770025	1775914
scaffold1134	6912	7969
nscaf2795	2671457	2673065
nscaf3058	3389644	3391334
nscaf2930	3875062	3876102
nscaf2986	1481126	1482807
nscaf3013	1323105	1324734
nscaf2674	1528324	1530299
scaffold825	1711	5308
nscaf2818	2588992	2590128
nscaf2851	1728133	1729671
nscaf2818	3117115	3118699
nscaf3058	8825844	8826906
scaffold644	12064	13117
nscaf2734	227777	228871
nscaf1898	11956393	11957671
nscaf2829	3074254	3076448
nscaf1962	139218	140547
nscaf2868	1905878	1907046
nscaf508	13313	14734
nscaf3058	1320108	1321725
nscaf2865	4984620	4985782
scaffold846	17308	18446
nscaf2986	5310932	5312002
nscaf2902	3622373	3623536
nscaf2847	4556562	4558163
nscaf3026	141900	143125
scaffold3381	2	1204
nscaf2330	3566482	3567598
nscaf2833	284756	285758
nscaf2674	7140542	7141794
nscaf1898	7151598	7153668
nscaf3115	16083	17657
nscaf2813	730984	732001
nscaf3058	4554844	4555862
nscaf2964	4209182	4210233
nscaf3086	75367	76848
nscaf2853	5111631	5112864
nscaf1681	2199268	2201114
nscaf2853	1244621	1245862
nscaf2833	30505	31631
scaffold2098	1453	2822
nscaf98	1667753	1669100
nscaf2674	6795601	6797248
nscaf2176	4350027	4351326
nscaf1898	6090449	6092572
scaffold852	5713	6802
nscaf2993	6952177	6956190
nscaf2674	7140611	7141849
nscaf2853	5055454	5056518
nscaf3034	5055840	5057569
nscaf1071	358933	360196
nscaf2993	2923849	2924903
scaffold1249	753	3274
nscaf3054	158889	160896
scaffold1090	515	1767
nscaf2986	3711871	3714479
nscaf576	7455	8747
nscaf3008	1486197	1487215
nscaf2814	734891	736217
nscaf1830	9752	11036
nscaf3066	1161920	1162962
nscaf1898	15303796	15304948
scaffold606	120756	122324
nscaf2136	7480600	7481761
scaffold1699	321	3751
nscaf2930	3196099	3197339
scaffold1640	2	2761
nscaf2847	6138475	6139908
nscaf2882	173506	174586
nscaf2887	1448048	1450421
nscaf1898	8421160	8422186
scaffold1322	193	5830
scaffold1094	5301	6303
nscaf2859	953415	954644
scaffold991	8984	10669
nscaf3063	1595883	1597549
nscaf2986	2469945	2471193
scaffold961	1323	2657
nscaf2903	775277	776444
nscaf2674	5372781	5374004
nscaf2815	1245995	1247215
nscaf2813	607623	608848
scaffold2160	22	1455
nscaf2829	198969	201029
scaffold2000	406	1448
nscaf3026	4792727	4793771
nscaf2912	1411867	1413106
scaffold2897	111	1397
scaffold1316	2557	6225
nscaf3079	13929	14940
nscaf1898	12474486	12477859
nscaf1898	11974693	11975867
nscaf3106	361323	366038
scaffold3302	6	1201
scaffold2599	210	1508
nscaf2993	6457088	6459083
nscaf2136	7480604	7481761
nscaf2674	1510050	1511254
nscaf3015	2436286	2437286
nscaf3022	369532	370771
nscaf1898	5881523	5882645
nscaf2789	365606	366994
scaffold1888	1629	3017
nscaf2930	2893332	2894372
nscaf2878	27322	28333
nscaf2800	1991394	1992867
scaffold802	6634	7937
scaffold1708	537	2075
nscaf3028	92041	93838
nscaf2815	757526	759150
scaffold880	8541	10292
scaffold651	46854	47870
nscaf2818	1260573	1262266
scaffold1397	2	1406
scaffold781	213	1539
nscaf3026	3280835	3281862
nscaf2865	2292	3313
nscaf3056	1466936	1468412
nscaf3027	2662739	2663769
scaffold987	10024	11432
scaffold1102	5499	6628
nscaf2853	5791654	5792999
scaffold825	5320	6354
nscaf2210	1993272	1994517
nscaf2826	613409	614440
nscaf3005	416019	417034
nscaf3003	3089441	3090516
scaffold791	23003	24056
scaffold692	31181	32263
nscaf3008	1400360	1401609
nscaf2998	255590	256735
nscaf2930	2966859	2968012
nscaf2818	1260839	1262069
scaffold914	6425	8077
scaffold2597	785	1817
scaffold1464	2	1112
scaffold2005	156	3005
nscaf2924	507038	508618
nscaf2925	391763	392834
scaffold850	5054	6629
nscaf2876	1255669	1256827
scaffold1505	1151	4247
nscaf2865	859759	860772
nscaf2891	507328	508697
nscaf3066	1598643	1599794
nscaf3027	2779005	2780172
scaffold1606	495	2041
nscaf3058	2748588	2749783
nscaf2511	347890	349115
nscaf3031	860424	861613
nscaf2822	1045157	1047539
nscaf3035	475695	476810
nscaf3026	3280694	3281810
nscaf2674	1740428	1741909
nscaf2859	953416	954495
nscaf2279	95114	96689
nscaf2951	161206	165388
scaffold1841	770	3324
nscaf2859	992848	993879
nscaf1299	26367	27621
nscaf2930	4735128	4736224
nscaf2986	927474	928595
nscaf2930	9653	10664
nscaf2204	1691452	1694077
nscaf3040	3143244	3144393
scaffold1667	614	2374
scaffold1152	3959	5224
nscaf2853	353465	354945
nscaf3072	2522369	2523507
nscaf3056	665188	666460
nscaf2970	338647	340102
nscaf98	1370864	1373619
nscaf3127	432	1724
scaffold1268	3872	5496
scaffold1062	6792	7958
nscaf3026	3188005	3191402
scaffold897	7488	8513
nscaf1681	4521236	4522540
nscaf2210	4740795	4742670
nscaf3027	2662798	2663861
nscaf2902	6221538	6223067
nscaf2330	1537751	1539288
nscaf3055	1493860	1495024
nscaf3035	404319	405605
nscaf3031	4154076	4155159
nscaf3045	822666	823812
nscaf2781	326100	327338
scaffold1777	2199	3277
scaffold1024	2423	3625
scaffold892	13080	14247
nscaf3066	718270	720166
nscaf3031	4567532	4568653
nscaf2930	9655	10664
scaffold794	9115	10333
scaffold3669	2	1177
nscaf2556	745824	746980
scaffold4820	2	1004
nscaf2795	2671470	2673065
nscaf2889	1298415	1299705
nscaf3045	1066407	1067407
nscaf2176	1451150	1452400
scaffold2995	216	1314
scaffold1420	1162	2495
nscaf2053	66424	67490
nscaf2176	4348826	4350015
nscaf2210	2124770	2126434
scaffold921	2296	3339
nscaf3027	196725	198297
scaffold1524	2	3202
nscaf3022	376417	378899
nscaf3056	665234	666315
nscaf2986	6351956	6353246
scaffold1259	4178	6192
nscaf1898	7066522	7068019
nscaf3074	125176	126191
nscaf2828	4989154	4993811
scaffold1310	890	5455
scaffold1166	1828	2862
nscaf2204	4593402	4596464
scaffold2928	167	1499
nscaf3078	616717	618045
scaffold3082	95	1401
nscaf3072	532439	533461
nscaf1962	138078	139091
scaffold1201	5119	6232
scaffold2701	2	1022
nscaf3078	542002	543180
scaffold1206	5757	7177
nscaf2853	335580	336775
nscaf2986	5241789	5243191
nscaf2838	1316257	1318604
nscaf2930	5400165	5401166
nscaf570	36875	38734
scaffold2845	143	1560
nscaf3005	1219011	1220203
nscaf2674	4502716	4503798
scaffold904	1739	2743
nscaf3003	2190201	2191204
nscaf2838	20154	22453
nscaf3048	1545849	1546985
nscaf2847	5184519	5185598
nscaf2986	5953721	5958150
scaffold1399	461	4059
nscaf2943	78840	79907
nscaf2888	9275608	9277365
nscaf2855	2132624	2135094
scaffold1379	2	1666
nscaf1898	7177741	7178838
nscaf2823	1797208	1798283
nscaf2795	1494280	1496102
scaffold1340	3900	5096
nscaf2865	1619750	1620788
nscaf2901	1366207	1367826
scaffold2510	687	2139
scaffold2834	145	1493
nscaf2529	116413	117973
scaffold3567	2	1105
nscaf2204	2212037	2213107
nscaf2829	2435383	2436484
scaffold3342	2	1259
nscaf2852	2943452	2944852
nscaf2853	90804	92250
scaffold1438	1673	2780
nscaf2366	67648	68795
nscaf3058	1535970	1537001
scaffold906	9867	11760
nscaf3027	2662729	2663849
nscaf1690	5236667	5237803
nscaf3048	1545946	1546985
nscaf2847	7253211	7255577
nscaf2865	859734	860751
scaffold800	3606	4654
nscaf2977	33101	34877
scaffold1168	5949	7594
nscaf2795	2671456	2673077
nscaf2797	824816	828349
scaffold3677	109	1119
nscaf2853	119016	120408
nscaf1690	3674565	3675611
nscaf2813	601580	602788
nscaf2829	1675325	1676527
scaffold1349	116	3573
nscaf3044	1176168	1177214
nscaf1898	8421195	8422199
scaffold2134	904	2277
nscaf2909	55796	56807
nscaf1898	12143120	12144745
scaffold1472	2	1783
nscaf2216	31312	33383
nscaf2828	5918602	5919728
nscaf2993	5663329	5664786
nscaf2902	6261461	6262723
nscaf2953	1877452	1878526
nscaf2930	2221620	2225877
nscaf2829	2991513	2993363
nscaf2829	1976167	1977896
nscaf3026	3280429	3281859
scaffold858	12197	13352
scaffold1167	3746	5124
scaffold1908	1969	3019
nscaf3078	575334	576766
nscaf2681	100182	102553
nscaf1690	5286135	5287210
nscaf3072	454279	455581
scaffold2405	26	1847
nscaf2930	5127928	5129256
nscaf463	1143028	1144299
scaffold1120	428	2054
nscaf2852	1131214	1136851
scaffold2762	135	1596
nscaf2847	2634792	2635825
nscaf2828	2125826	2127179
scaffold651	46846	47906
nscaf3026	4929693	4930713
nscaf2797	1273955	1275773
scaffold1110	393	7274
scaffold2154	282	2121
scaffold1268	1266	3145
scaffold949	10047	12749
nscaf3026	908701	909907
nscaf3013	1337378	1338998
nscaf2901	1368553	1370177
nscaf2993	5262903	5264015
nscaf3056	1380746	1381959
nscaf1690	5236764	5237798
scaffold852	5675	6948
scaffold970	3500	4641
nscaf2888	9466781	9467797
nscaf2813	615212	616501
nscaf2330	2828619	2829841
nscaf2789	949166	951255
nscaf3063	88368	89659
nscaf2853	5424059	5426115
nscaf2136	8078532	8080078
nscaf2330	3566166	3567402
nscaf2993	7493748	7494793
nscaf3063	3048947	3050274
nscaf2868	1905808	1907126
nscaf3034	938394	939660
nscaf1690	307016	308774
nscaf2913	3058	4242
nscaf2529	1439039	1440129
nscaf3083	16143	17223
nscaf2865	859730	860803
scaffold2707	87	1237
nscaf3027	2662783	2663861
scaffold2507	29	1049
nscaf3031	1001924	1003001
nscaf1898	3330224	3331327
nscaf3058	6354208	6355434
nscaf3015	2436136	2437274
scaffold1308	2232	3504
nscaf2964	4209205	4210233
scaffold1206	1897	2947
nscaf2865	2778553	2779613
nscaf3075	972148	973270
nscaf2891	7636	9092
nscaf2851	983363	984988
scaffold868	4058	5135
scaffold1234	205	6955
nscaf2868	1905911	1907071
nscaf2674	4864804	4865815
scaffold814	893	2590
scaffold1801	1501	2663
nscaf2909	50963	52183
nscaf3055	676256	678281
nscaf2889	3070039	3071306
scaffold861	2532	4155
nscaf2136	633495	634779
nscaf2136	921031	922330
nscaf3157	9889	11390
scaffold877	14115	15133
nscaf2829	101727	103479
scaffold1347	3837	5189
nscaf3031	4567734	4568811
scaffold1635	2306	3361
nscaf2674	7140535	7141850
nscaf3031	4282903	4283950
nscaf2888	7261259	7262356
nscaf2953	2525982	2527699
nscaf3052	784565	787336
scaffold1318	2450	5120
scaffold798	19630	20818
scaffold716	35792	37013
nscaf3026	3280661	3281862
nscaf3022	316079	317388
nscaf2511	3129353	3130476
scaffold2411	387	1842
scaffold1680	2100	3622
nscaf2759	43762	45268
nscaf508	10995	13281
nscaf3072	2522489	2523505
nscaf2847	2634714	2635825
nscaf3031	4567526	4568669
scaffold1089	4480	8769
nscaf2789	330418	332023
nscaf2847	1986882	1987986
nscaf2823	484991	486065
nscaf3071	681009	682538
nscaf3063	1504174	1505201
scaffold3926	2	1123
nscaf2136	3485794	3486885
nscaf3035	404486	405607
nscaf3015	338138	339238
nscaf1681	2614657	2615773
nscaf2818	3196091	3197212
nscaf2814	511136	512738
nscaf2948	214460	215807
nscaf2511	2824399	2825682
scaffold2404	2	1256
scaffold1715	2	1572
nscaf2828	2978933	2980731
nscaf3008	80325	81769
nscaf2930	4734985	4736224
scaffold860	13936	15397
nscaf3022	372607	374505
nscaf2993	2651546	2652879
nscaf2912	139991	142203
scaffold4644	2	1021
nscaf3114	44330	46941
nscaf2912	188915	190299
nscaf3058	2617009	2619871
nscaf2986	1468427	1469519
nscaf2888	442274	443926
nscaf2795	1585248	1588362
nscaf2964	861082	862351
nscaf2176	3701944	3703068
nscaf2882	160235	161444
nscaf2529	4661509	4662528
nscaf2986	1478742	1480144
nscaf2136	2134915	2136157
nscaf2925	391720	392834
scaffold1090	501	1767
nscaf2943	259838	260964
nscaf2204	2774087	2775267
nscaf3031	4567589	4568810
nscaf2853	899103	900141
nscaf1898	4878169	4879222
scaffold651	33176	34527
nscaf2876	1256861	1258114
nscaf2887	995548	996551
nscaf2913	11897	12975
nscaf2874	586406	588353
nscaf2855	6886755	6887765
scaffold774	25163	26917
nscaf2853	613550	614598
nscaf2839	2	1661
nscaf3098	2266387	2267511
nscaf1898	8098867	8100048
nscaf3062	509331	510499
nscaf2330	2957612	2958642
nscaf372	7	1194
nscaf1898	5898417	5899518
nscaf2868	1344639	1347693
nscaf1690	5286081	5287210
nscaf2986	6387121	6388935
nscaf2853	5053777	5054955
scaffold1416	1597	2632
nscaf2986	927457	928629
nscaf3097	1868388	1870011
nscaf3003	1728848	1729933
nscaf2815	1489435	1490480
nscaf3079	918464	919758
nscaf3026	6275281	6276516
nscaf2674	5372644	5373871
scaffold2842	408	1561
nscaf3040	2902084	2905682
nscaf2853	5111111	5112218
nscaf2674	5372599	5373723
nscaf2823	1797207	1798283
nscaf2511	1980805	1981954
nscaf1690	5286067	5287210
nscaf3075	725022	726956
nscaf2970	903324	904412
scaffold841	12962	14028
nscaf2986	927484	928595
scaffold1293	304	6431
nscaf3114	44591	46636
nscaf2953	12943	14171
nscaf2848	21992	23072
scaffold841	14524	15534
scaffold1361	419	3679
nscaf3002	148115	149395
nscaf2930	5099629	5101928
nscaf3063	1504175	1505201
scaffold644	907	1955
nscaf2865	2778549	2779611
nscaf2847	3470343	3471814
nscaf2859	992851	993880
nscaf1898	3178624	3179702
nscaf1898	4672901	4674005
scaffold3237	2	1313
nscaf2859	951103	952217
scaffold1632	186	3573
nscaf125	56611	58113
nscaf98	1395412	1397938
nscaf2674	2976547	2977567
scaffold3899	2	1123
nscaf3035	404547	405631
scaffold644	29223	30305
scaffold3039	144	1422
nscaf1898	8389873	8390883
nscaf2930	5980627	5981971
nscaf3106	366338	368351
nscaf2556	85083	86177
nscaf2589	1136507	1137994
nscaf2589	605786	606838
scaffold1779	136	3483
nscaf3027	4424107	4425202
scaffold1590	1616	2622
nscaf2983	1075957	1077381
nscaf2930	1752215	1753274
nscaf2769	13037	15860
scaffold1471	2470	4878
nscaf3074	155646	156702
nscaf2797	642641	643866
scaffold846	2185	3723
nscaf2986	5902909	5903914
nscaf2828	5918547	5919775
nscaf2829	1934820	1935842
scaffold892	10565	11690
nscaf3035	404425	405628
nscaf3022	297517	298548
nscaf3114	37522	40265
nscaf2829	3074347	3076494
nscaf2330	2129053	2130295
nscaf3157	48602	49711
nscaf2950	10853	11925
nscaf3013	1329397	1331318
scaffold1811	398	3152
nscaf1690	127057	128266
nscaf2529	1396377	1397377
scaffold4740	2	1013
scaffold1094	5274	6303
nscaf2986	2250409	2251495
nscaf2965	156719	158924
nscaf1898	7152111	7153199
nscaf1898	3187249	3188362
nscaf2986	2469946	2471036
nscaf2993	5262935	5264015
scaffold755	22909	24842
nscaf2789	365618	366990
scaffold929	4150	5405
nscaf3031	860404	861724
nscaf2826	726882	727967
nscaf2330	1333957	1335369
nscaf1690	5477497	5478552
scaffold2762	2	1642
scaffold716	737	2092
nscaf3075	489925	492344
nscaf2847	3691706	3693307
nscaf1681	2349919	2351364
scaffold2533	438	2014
scaffold2308	2	2410
nscaf3040	3837695	3839112
nscaf2964	4209222	4210233
scaffold665	71258	72326
nscaf3003	2580701	2581710
nscaf2789	474957	476053
nscaf2986	5902825	5903914
scaffold2231	911	2488
nscaf2868	1342489	1343930
nscaf2789	729521	731124
nscaf3079	60758	62383
scaffold3471	2	1229
nscaf3063	3054626	3055640
scaffold1558	2459	4071
nscaf2924	20054	21238
nscaf2589	5411213	5412252
nscaf3034	2668959	2670253
nscaf2176	4239910	4241358
nscaf463	464409	465962
nscaf2176	579511	580745
nscaf2905	531636	532749
nscaf2993	1963569	1964727
nscaf2962	997928	999021
nscaf3068	304426	305448
nscaf3040	3956911	3958532
scaffold727	32506	39143
scaffold1749	344	3023
scaffold3209	2	1160
nscaf3034	2668963	2670251
nscaf2930	3100892	3102916
nscaf3032	1956884	1957985
nscaf2330	3487794	3488881
nscaf2800	2809508	2811133
scaffold721	2242	3761
nscaf2990	826935	827974
nscaf2865	4051157	4052789
nscaf2330	3566182	3567198
nscaf3013	888632	889733
scaffold1060	600	1816
nscaf463	114102	115251
scaffold1637	2086	3838
nscaf2993	5262944	5264015
scaffold904	10447	11627
nscaf3072	1924256	1925832
scaffold1458	1404	4872
nscaf2993	4486373	4487630
nscaf2818	59213	60428
nscaf2924	22398	23854
nscaf1898	11257769	11258851
scaffold830	16976	18863
nscaf3031	4567506	4568556
nscaf2912	1410291	1411641
nscaf2529	3777450	3778471
nscaf3093	478145	479303
nscaf2575	384661	386149
nscaf3072	2618179	2619286
nscaf3076	241339	242976
scaffold2799	2	1601
scaffold790	16254	17484
nscaf2902	8168377	8169484
scaffold1525	6	1475
scaffold1235	3080	4317
scaffold1287	3013	4282
nscaf2993	5718987	5720073
scaffold4046	2	1100
nscaf2962	1001329	1002762
nscaf1690	5236670	5237802
nscaf2801	73542	74626
nscaf2847	3445616	3447406
scaffold4611	2	1025
nscaf3031	4886158	4893996
nscaf2330	3812523	3813849
nscaf2674	5693924	5695033
nscaf3075	733302	734510
nscaf2767	3803844	3806229
scaffold769	10235	11283
nscaf2330	3487790	3488881
scaffold1255	4187	5333
nscaf3079	148037	149348
nscaf2210	2459271	2460906
nscaf2781	120402	121430
nscaf2330	1537750	1538827
scaffold1207	581	3603
nscaf3114	45200	46505
nscaf2822	5595	6614
nscaf3035	475738	476810
nscaf3072	2522467	2523507
scaffold946	1276	3071
nscaf2859	992807	993880
nscaf2681	100207	102093
nscaf3032	1956838	1957984
nscaf2865	10510	12080
nscaf2795	2858160	2859245
scaffold2757	94	1175
nscaf2734	290562	291563
nscaf2993	6508570	6509869
scaffold2103	2	1632
nscaf3001	679	1713
nscaf3072	1370712	1372219
nscaf3026	5872491	5874456
nscaf2818	1260857	1261877
nscaf3038	43194	44320
nscaf2890	695375	696502
nscaf1681	2614669	2615773
nscaf1898	9130366	9131688
nscaf1898	6396772	6397816
scaffold2601	245	1588
scaffold2391	2	1876
nscaf3075	566741	567817
scaffold2107	1315	2789
scaffold1398	1153	2607
nscaf2797	1374537	1375608
nscaf2734	701480	705253
nscaf3072	2522298	2523487
nscaf2964	4209232	4210233
nscaf2823	708639	709687
nscaf98	1400185	1401261
scaffold2608	2	1877
scaffold2527	187	1971
nscaf3093	2718	3966
nscaf1690	7937012	7938062
nscaf1962	39532	40816
nscaf3058	2749376	2750414
nscaf2924	671255	675275
nscaf2853	1563897	1565678
nscaf2948	219135	220503
scaffold547	116476	117510
scaffold1142	5533	6715
scaffold1402	3245	5062
nscaf3058	3294316	3295604
nscaf2818	122717	124425
scaffold781	7646	8732
nscaf3084	20912	22175
nscaf2789	400405	401902
scaffold808	20489	22508
nscaf2962	449817	450991
nscaf2865	5409382	5410727
nscaf2795	2671545	2673065
nscaf2891	2468061	2469149
nscaf2814	462377	463433
scaffold2242	2	2135
scaffold955	11848	13321
scaffold1313	3994	5520
nscaf3079	760767	762185
nscaf3026	5868363	5871835
nscaf3005	1219327	1221851
nscaf2953	1832541	1833625
nscaf2767	2616923	2622246
scaffold943	1671	3482
scaffold1222	5664	7039
nscaf2842	1691846	1694942
nscaf2823	1122107	1123686
nscaf2868	114123	116066
scaffold1216	598	3914
scaffold1127	4818	6008
nscaf3058	3294474	3295604
nscaf2053	38703	40063
scaffold1031	3454	5088
scaffold1370	2386	3399
nscaf2951	146289	148128
scaffold2553	2	2006
scaffold1062	1764	4157
nscaf2993	5666158	5667255
nscaf2891	7602	9400
nscaf1681	2614664	2615773
scaffold789	7912	9045
scaffold1221	5573	6654
nscaf2930	2965971	2967143
scaffold2493	823	2097
nscaf3072	2522283	2523507
nscaf2279	258698	260007
nscaf2210	2916091	2917553
nscaf2913	1624	2711
scaffold1703	187	1478
nscaf2943	123274	124358
nscaf2176	3701746	3703068
nscaf2136	4314874	4316362
nscaf2758	191305	192700
nscaf2833	49493	51164
scaffold2849	2	1200
nscaf2822	1383532	1384553
scaffold2735	2	1679
scaffold1080	5846	7751
nscaf2948	105250	106488
scaffold2808	229	1407
scaffold1946	1402	3120
nscaf2818	1260959	1262335
nscaf2829	1976167	1977897
scaffold1891	4	1099
nscaf3005	415834	417037
nscaf2993	5262877	5263944
nscaf2902	3622374	3623537
nscaf3015	2436122	2437302
scaffold1809	2	2982
nscaf3063	1630120	1631683
nscaf2797	834068	835413
scaffold1897	103	1243
nscaf3097	2617567	2623695
nscaf2948	60616	62301
scaffold2303	476	2083
nscaf1690	3758335	3759358
scaffold925	6073	7573
scaffold1331	164	1241
scaffold2640	339	1614
nscaf3071	682143	683722
nscaf2655	1479008	1480293
nscaf3058	7809867	7810911
scaffold1736	1437	3642
nscaf2853	1242031	1245862
scaffold866	1411	2603
scaffold830	2842	3963
scaffold1656	484	2254
nscaf3063	1664725	1666129
nscaf2943	123188	124359
scaffold966	11540	12621
scaffold759	22724	24360
nscaf3015	2436233	2437300
scaffold2221	2	1458
nscaf3058	2620794	2621937
scaffold864	16084	17421
nscaf2952	71915	73050
nscaf2868	258903	259998
scaffold2724	434	1690
scaffold651	18031	19691
scaffold2693	278	1505
scaffold1212	2086	3268
nscaf3031	860419	861582
nscaf2964	171233	172469
nscaf2674	3936217	3937998
nscaf3140	10234	11775
nscaf2292	346	1672
nscaf3035	1246729	1247771
nscaf3031	860487	861647
scaffold1330	177	4445
nscaf1898	14355599	14356896
scaffold1507	2080	3181
nscaf1898	7146007	7147014
nscaf2836	598923	599979
scaffold2297	486	1646
nscaf2986	5902819	5903914
scaffold933	10576	13046
nscaf2827	410293	411294
scaffold703	5345	6346
scaffold1023	1232	2297
nscaf3045	81475	82519
nscaf2823	708070	709511
nscaf2948	648076	649320
scaffold1215	3065	4877
nscaf481	5391	6476
nscaf3074	155645	156703
nscaf2176	1064459	1065564
nscaf2210	4378603	4379658
nscaf3138	70858	72015
nscaf2964	4209226	4210233
nscaf2993	5155080	5156316
scaffold764	13396	14579
scaffold1821	2083	3395
nscaf2964	4209224	4210233
nscaf1194	3251	4343
scaffold2594	2	1868
nscaf1169	10377	11677
nscaf3089	521187	522256
nscaf3072	2875236	2876372
scaffold1021	6098	7104
nscaf2330	3566233	3567399
nscaf2829	3074350	3076494
nscaf2855	2645909	2647877
nscaf1681	2614659	2615773
nscaf3034	2460088	2462021
scaffold798	21451	22835
nscaf3072	1594666	1595898
nscaf1690	1940752	1942328
nscaf3048	1545750	1546985
nscaf3035	575348	576543
nscaf3026	1330613	1331856
scaffold904	11942	13138
scaffold2980	180	1228
scaffold1725	2	1282
scaffold2393	733	2294
nscaf2623	1765050	1766095
scaffold1537	3256	4378
nscaf2814	532063	533433
nscaf1681	4572274	4573969
nscaf2887	123379	124643
nscaf2176	2232736	2234611
nscaf2819	385296	390809
scaffold2444	2	1560
nscaf2903	59167	60294
scaffold1366	153	5006
nscaf2829	1935061	1936142
nscaf3056	1467282	1468412
nscaf3031	860488	861723
nscaf2859	951158	952334
nscaf2940	34421	35445
nscaf2674	1725645	1726885
scaffold964	7303	8468
nscaf3114	47363	48362
nscaf2891	640200	643803
scaffold844	8538	9967
scaffold1228	5255	6708
nscaf3022	370173	371313
scaffold945	6273	7320
scaffold710	6396	7473
nscaf125	16410	17489
scaffold3105	2	1378
nscaf2818	1261159	1262310
nscaf3005	1219647	1221851
nscaf1681	2241055	2242363
scaffold1474	37	3868
nscaf1898	10231490	10232495
nscaf3005	1223044	1224122
nscaf1898	12149067	12150340
nscaf2828	3589152	3590543
nscaf3015	2436161	2437302
nscaf2674	4752081	4753153
scaffold1002	8343	10941
nscaf2833	337614	338885
scaffold784	10212	11249
nscaf2953	2521677	2525344
nscaf2888	336260	337611
scaffold804	2327	3422
scaffold2688	47	1738
scaffold1233	5444	6727
nscaf2842	1547637	1554105
nscaf1898	14355761	14356901
nscaf3078	584813	585837
nscaf2986	5312447	5313471
nscaf2829	3074355	3076494
nscaf2779	176601	177870
nscaf1681	2614612	2615752
nscaf2330	2828105	2829223
nscaf2993	4773444	4775173
scaffold914	9959	10970
nscaf3072	1634764	1635818
nscaf2529	3634280	3635395
scaffold1451	4070	5093
nscaf2674	7140536	7141746
nscaf2813	647934	649031
scaffold956	8915	10493
nscaf3040	2004372	2006220
nscaf1690	3017860	3019045
nscaf2855	7135625	7136686
nscaf2176	1548176	1549627
nscaf2902	7324800	7325807
scaffold1311	16	2630
nscaf3040	2004979	2006129
nscaf2903	59171	60293
nscaf3048	1642137	1643167
nscaf2983	1055328	1056765
nscaf1898	14279290	14280307
nscaf2852	2057633	2058657
nscaf2766	857851	859160
nscaf2818	1861350	1863893
nscaf2623	9447	10525
nscaf3005	415926	417064
nscaf2993	5262950	5264015
nscaf2865	4984614	4985783
nscaf2842	1383597	1385657
nscaf2674	3112625	3114315
nscaf2847	5588271	5589624
nscaf2330	2828102	2829199
nscaf2210	4509709	4510913
nscaf2822	1383417	1384553
nscaf2890	686004	687191
nscaf2511	1539022	1540145
scaffold1117	4452	6000
nscaf2833	337626	339170
scaffold849	2296	4648
nscaf3026	3088686	3090159
nscaf2847	2634720	2635825
nscaf1681	3593792	3595055
nscaf3129	463	2246
nscaf2986	927425	928563
scaffold547	8645	10037
scaffold1914	884	1969
nscaf2930	4735057	4736224
nscaf2882	235385	236694
nscaf2674	4563526	4564561
nscaf2823	1797206	1798284
nscaf3106	293703	295557
nscaf2964	4209220	4210233
nscaf2674	5372583	5374279
nscaf3078	615463	616543
nscaf2852	2057629	2058657
nscaf2902	10908150	10909170
nscaf2986	1478750	1480185
nscaf2924	276196	277331
nscaf2789	365605	366994
nscaf98	1375565	1376690
scaffold916	2020	3373
nscaf2868	1905799	1906865
nscaf2330	1260654	1261819
scaffold965	10090	12375
scaffold2683	2	1512
nscaf3063	3700478	3701698
nscaf2847	6150199	6151610
nscaf2529	5762670	5770556
nscaf3031	4567573	4568811
nscaf3045	1833351	1834355
nscaf2782	97645	99028
nscaf2859	1765933	1767560
nscaf3055	1981106	1982384
nscaf3008	1401714	1403727
nscaf2964	4209218	4210233
nscaf3013	888032	889733
nscaf2970	1396901	1398036
nscaf2674	464168	465171
scaffold1649	448	1583
scaffold2591	2	1557
scaffold1308	2231	3504
nscaf2823	488167	489240
scaffold942	8222	9908
nscaf3026	2870676	2871713
nscaf2930	4202332	4203534
nscaf3015	2152129	2153339
nscaf2855	7135666	7136861
nscaf2902	8593757	8595380
nscaf3159	3301	4804
scaffold1052	6254	7515
nscaf3013	1057691	1061327
nscaf2993	4836497	4837675
nscaf2986	5962744	5963842
nscaf2930	3197593	3199108
nscaf2847	2369872	2370904
nscaf2511	634363	635377
nscaf3032	1956864	1957985
scaffold1801	2	1501
scaffold2753	646	1657
nscaf2827	1043508	1045072
scaffold3510	2	1224
nscaf3098	970426	971545
nscaf3032	1120586	1121735
scaffold991	1115	2123
nscaf3055	151149	153088
nscaf2210	2962293	2963773
scaffold1212	2122	3478
scaffold1652	2698	3916
nscaf1071	375277	376297
nscaf2589	2254744	2256052
scaffold547	124002	125471
nscaf3159	3430	4742
nscaf2176	4348949	4350011
scaffold1350	4431	5434
nscaf2855	2122309	2132561
nscaf2853	3699270	3701473
nscaf3034	3486173	3487413
scaffold1019	2766	4028
nscaf2589	2588205	2589942
scaffold1464	5	1091
nscaf3031	4567755	4568811
scaffold3115	2	1079
nscaf3079	251819	252914
nscaf2829	1619577	1621270
nscaf2853	280903	282145
nscaf3068	317849	319199
nscaf2912	1397924	1399474
scaffold882	11616	12704
scaffold766	232	1902
scaffold755	11639	13079
nscaf2330	3487799	3488881
scaffold1241	4068	5211
nscaf3078	586426	587804
nscaf1898	15350741	15351785
nscaf2674	7140551	7141715
nscaf2823	1797212	1798283
nscaf2986	2250275	2251348
nscaf2589	4655872	4657722
scaffold930	2791	3976
nscaf2888	1048241	1049290
nscaf1898	11991697	11992945
nscaf2852	2909338	2910500
scaffold1296	1348	2351
nscaf1681	2614714	2615773
nscaf3040	765948	766984
nscaf3045	1953274	1954355
nscaf2889	1298182	1299785
nscaf2888	5253130	5254306
scaffold4739	2	1011
nscaf2891	2782727	2784211
scaffold1476	2062	3255
nscaf2511	634590	635598
nscaf2902	919325	922002
nscaf2818	705990	707143
nscaf2833	275309	276482
scaffold800	16976	19323
scaffold2736	248	1633
scaffold1041	82	1544
nscaf1898	12073328	12074983
scaffold1155	2	2526
nscaf2900	210206	213424
nscaf2853	880102	881581
nscaf3022	1048768	1049858
nscaf2986	1478747	1480121
nscaf2953	12994	14171
nscaf3013	888569	889780
scaffold1014	220	2261
nscaf2674	4503693	4505176
nscaf2930	3160979	3162450
scaffold1212	4407	5519
nscaf1681	2987745	2989877
nscaf3053	18621	19938
nscaf3008	106810	108327
nscaf2953	1329696	1330829
scaffold1416	1150	4953
nscaf2759	72749	74074
nscaf2986	5313530	5316320
nscaf1681	2189000	2190221
nscaf3058	2747893	2751142
nscaf3048	1545700	1546985
nscaf1681	2614605	2615773
nscaf3032	1956878	1957985
nscaf2210	4385864	4387186
nscaf2888	1858493	1859575
nscaf2855	274218	275242
nscaf3063	3694307	3695735
nscaf2901	536	1548
nscaf2818	1261128	1262310
scaffold1436	2	1970
nscaf3003	1854880	1856020
nscaf2210	1928051	1929500
nscaf2853	1394899	1396354
nscaf120	32688	34417
nscaf2828	3590591	3594192
nscaf2828	5918135	5919773
nscaf3074	155692	156702
nscaf2800	63233	64270
nscaf2818	1261175	1262307
nscaf3058	2750991	2752672
nscaf2176	4348906	4350012
scaffold795	5395	6425
nscaf3097	1868776	1869921
nscaf2902	9129264	9130495
scaffold1810	2030	3267
scaffold418	1670	3002
nscaf2844	4603	5719
nscaf2734	161443	162657
nscaf1898	2137586	2139912
nscaf2511	1062839	1064078
scaffold1487	696	1911
nscaf3035	1756217	1757287
nscaf2770	1848534	1851514
nscaf3058	1051431	1052527
nscaf2571	49399	50560
nscaf3031	1529481	1530720
nscaf3027	2662735	2663858
nscaf2176	2883428	2884432
nscaf2734	1956620	1957622
scaffold1311	2664	3866
nscaf463	461315	463128
nscaf2210	2849497	2850818
nscaf2176	3228952	3230450
nscaf2674	7140556	7141746
nscaf3098	1040517	1042744
nscaf2822	1071615	1072822
scaffold942	12364	13366
scaffold721	36031	37071
nscaf3079	761482	763118
nscaf2977	44135	45438
scaffold1588	422	3085
nscaf3076	322614	324174
nscaf2767	3193391	3195775
scaffold3477	2	1202
scaffold847	10525	12029
nscaf2853	632517	634741
scaffold1221	5476	6654
nscaf2865	2778559	2779613
nscaf2815	554435	556226
nscaf3079	462611	463852
nscaf2902	8593761	8595380
scaffold3098	138	1390
nscaf2827	625915	627306
nscaf2847	3676130	3677735
scaffold930	9093	10315
nscaf2902	9708939	9710103
nscaf2930	1946798	1947946
nscaf3054	163542	165196
nscaf2330	3949783	3950846
scaffold1207	5470	6943
nscaf2589	2858495	2860113
scaffold3338	244	1277
nscaf2847	6146642	6148034
nscaf2912	1379357	1380585
scaffold778	16977	18439
nscaf2789	723309	724465
scaffold1340	4048	5362
nscaf2767	2932892	2933985
nscaf3063	3056854	3057867
nscaf2511	347896	349018
nscaf2829	2435404	2436452
nscaf2853	7956	9073
nscaf2210	2962975	2964779
nscaf2829	103578	104918
scaffold715	11211	12892
nscaf2986	1480899	1481992
nscaf2930	9652	10664
nscaf2878	27317	28353
nscaf2623	1403349	1407860
nscaf1690	5430924	5432846
scaffold2348	2	1691
scaffold547	137651	138909
nscaf3071	677798	679384
nscaf1898	11257425	11258492
nscaf3005	4529	6014
scaffold2606	2	1898
nscaf2913	39267	40521
nscaf2860	391982	393452
nscaf1898	16164321	16165976
scaffold1875	1804	3199
scaffold1408	759	2235
nscaf2681	1477674	1479127
nscaf3058	8523259	8526279
nscaf1690	5236790	5237793
scaffold1142	5502	6503
scaffold1094	5279	6292
scaffold2991	397	1416
nscaf3026	3092028	3095050
scaffold795	5396	6425
nscaf3003	3765061	3766291
scaffold1559	1246	2301
nscaf3056	38576	39636
nscaf2829	2435231	2436259
nscaf2930	5062918	5064816
nscaf2859	951085	952301
nscaf2852	2945174	2946363
nscaf2847	4586997	4588549
nscaf1898	3175836	3177080
nscaf2674	2897853	2898985
scaffold1566	2347	4820
nscaf651	73958	76348
nscaf3058	2748669	2749968
scaffold1437	2	1235
nscaf2827	2259735	2261065
nscaf3058	9014891	9016203
nscaf3026	43000	44158
nscaf2998	255581	256813
nscaf3040	2004603	2006220
scaffold907	3932	5112
nscaf3035	573766	574886
nscaf2916	561072	562111
nscaf1681	4521296	4522400
nscaf1690	5286094	5287210
nscaf1898	10092299	10093743
scaffold2627	3	1427
nscaf2674	4860417	4861668
nscaf2759	409537	410562
scaffold1834	560	3339
nscaf3093	324070	325129
nscaf3052	439659	441545
scaffold784	9182	10622
nscaf2986	5241809	5243191
nscaf3034	2668956	2670252
nscaf3035	475603	476809
nscaf2511	634362	635598
nscaf2924	79203	80228
nscaf2847	5184410	5185598
nscaf2853	77679	79324
nscaf2789	400593	401633
nscaf463	30128	33552
nscaf3005	1151621	1152640
scaffold1031	6764	7912
nscaf1619	44487	47812
nscaf3072	1045453	1046798
nscaf2846	99424	101083
scaffold961	2	1088
nscaf3106	327323	328460
nscaf3056	1397555	1398768
nscaf2902	3622372	3623536
nscaf1690	7467794	7468966
nscaf1690	5286146	5287210
scaffold1236	4769	5779
nscaf2136	4450552	4451695
nscaf3058	2750238	2751246
nscaf2686	590454	591534
nscaf2905	532914	534907
nscaf3031	2523940	2526494
nscaf3081	3766	4967
scaffold825	3815	4854
nscaf1898	7146008	7147047
scaffold2309	659	1899
scaffold1463	639	4895
nscaf2674	4816606	4818082
scaffold1320	2290	3487
nscaf2674	5372967	5373993
scaffold1306	5312	6353
nscaf2529	1904488	1905541
nscaf2937	920868	922150
scaffold2431	2	2081
nscaf2330	1537752	1539288
nscaf2674	5333044	5334279
scaffold3082	156	1260
nscaf2986	5902855	5903914
scaffold1425	890	1908
nscaf2795	2268740	2269869
nscaf2330	3219459	3220613
scaffold2042	1200	2373
scaffold1034	4	2598
nscaf2829	1934796	1935820
nscaf2865	5458943	5460048
nscaf3031	4894055	4896609
nscaf2136	6938255	6939382
scaffold800	3643	5001
nscaf1681	4571919	4573525
scaffold2151	1280	2295
nscaf3027	2244344	2245515
nscaf3055	477690	479109
nscaf3063	3699932	3701718
nscaf2868	1905941	1907066
nscaf2828	573774	574781
nscaf2971	137383	138447
nscaf3040	4765713	4766798
nscaf2986	5241856	5243191
nscaf3026	715848	716982
nscaf2511	634411	635599
nscaf1108	9695	10857
nscaf2823	2682338	2683709
nscaf3026	2730206	2731296
scaffold932	2569	3609
scaffold1853	2105	3221
nscaf3035	1754396	1755495
nscaf2838	641655	643711
nscaf3026	3280637	3281857
nscaf3063	3756216	3757986
nscaf2795	2671453	2673065
nscaf1681	4520914	4522595
nscaf2986	5888953	5890416
scaffold1012	4386	6822
nscaf2681	1463398	1464639
nscaf3093	344119	345180
nscaf3035	1770435	1771864
scaffold1199	6105	7210
nscaf2176	4348831	4350011
scaffold937	2388	3585
nscaf3058	422796	423814
nscaf98	1365882	1367008
nscaf2839	402334	404734
nscaf2674	5372594	5373892
nscaf2770	2383138	2384182
nscaf2855	7135638	7136702
nscaf3032	1956869	1957985
scaffold1942	1097	2564
scaffold843	4736	6414
nscaf2952	69630	71380
nscaf2962	759736	760768
nscaf3058	4554840	4555862
nscaf1690	5286121	5287199
nscaf2891	2132863	2134229
nscaf2210	2922871	2924137
nscaf2529	5466651	5470028
scaffold899	2	1330
nscaf2823	1308778	1311532
nscaf2818	1261320	1262333
nscaf2868	1905942	1907126
nscaf2889	3070038	3071105
nscaf2943	1917489	1920091
scaffold1300	3758	4886
nscaf2330	3566083	3567224
nscaf2136	1887779	1889042
nscaf3032	1956842	1957985
scaffold1316	202	1917
scaffold755	23360	24794
scaffold606	19296	20379
nscaf3140	31087	32218
nscaf1690	5621894	5625007
nscaf3026	44184	45244
nscaf3034	2668957	2670252
nscaf2847	7068775	7069854
scaffold814	9514	11519
nscaf2210	1928094	1929376
scaffold1622	1292	2612
nscaf2789	437023	438701
nscaf2990	82853	83911
nscaf2986	2987954	2989367
scaffold2743	2	1620
scaffold1089	2	1021
nscaf3066	1599145	1600239
nscaf2815	1246142	1247218
nscaf2891	2133473	2134571
nscaf3005	1218973	1221851
nscaf125	56306	58622
[truncated: 1,710 more rows]
