# Supplementary material for: Segmental duplications in the silkworm genome
Source: BMC Genomics. 2013 Jul 31;14:521. doi: 10.1186/1471-2164-14-521 (PMC3735471; doi:10.1186/1471-2164-14-521)
Supplement: Additional file 5: Table S3 — The potential functions of the genes in the SDs identified by BLAST against nr database. [file 1471-2164-14-521-S5.xls]

## Sheet: Table2s
Gene in SD region	Coresponding Genes sharing the similarity	E-Value	Identity	Position
BGIBMGA001155-TA	BGIBMGA009690-TA	3e-22	92	sequence:nscaf2964:1111312:1119614:-
BGIBMGA001155-TA	BGIBMGA003741-TA	5e-21	96	sequence:nscaf2674:7039182:7048086:+
BGIBMGA002048-TA	BGIBMGA013882-TA	2e-50	93	sequence:nscaf3098:2172722:2177663:+
BGIBMGA002048-TA	BGIBMGA007652-TA	2e-50	93	sequence:nscaf2888:7454681:7455500:-
BGIBMGA002048-TA	BGIBMGA007347-TA	2e-28	90	sequence:nscaf2883:1681128:1699129:-
BGIBMGA002048-TA	BGIBMGA007347-TA	1e-23	88	sequence:nscaf2883:1681128:1699129:-
BGIBMGA004617-TA	BGIBMGA003232-TA	3e-83	96	sequence:nscaf2623:708012:708215:-
BGIBMGA004617-TA	BGIBMGA001120-TA	2e-81	95	sequence:nscaf1898:3924805:3924987:+
BGIBMGA004617-TA	BGIBMGA006354-TA	7e-60	96	sequence:nscaf2853:6133400:6139563:-
BGIBMGA004617-TA	BGIBMGA006689-TA	3e-22	88	sequence:nscaf2855:2138711:2161674:+
BGIBMGA004813-TA	BGIBMGA008629-TA	1e-23	90	sequence:nscaf2905:259247:261381:+
BGIBMGA005917-TA	BGIBMGA003950-TA	1e-147	98	sequence:nscaf2766:136826:160178:-
BGIBMGA005917-TA	BGIBMGA007652-TA	4e-86	100	sequence:nscaf2888:7454681:7455500:-
BGIBMGA005917-TA	BGIBMGA003694-TA	9e-35	95	sequence:nscaf2674:5054314:5062439:+
BGIBMGA008195-TA	BGIBMGA002233-TA	1e-135	94	sequence:nscaf2330:4057433:4058028:-
BGIBMGA008195-TA	BGIBMGA000159-TA	1e-134	95	sequence:nscaf1108:2722142:2723161:+
BGIBMGA008195-TA	BGIBMGA014210-TA	2e-52	95	sequence:nscaf716:2923:3371:-
BGIBMGA008195-TA	BGIBMGA014210-TA	3e-48	97	sequence:nscaf716:2923:3371:-
BGIBMGA008195-TA	BGIBMGA005457-TA	1e-50	98	sequence:nscaf2828:2714757:2715645:+
BGIBMGA008582-TA	BGIBMGA008579-TA	0	91	sequence:nscaf2903:866081:905100:-
BGIBMGA008582-TA	BGIBMGA008579-TA	1e-114	95	sequence:nscaf2903:866081:905100:-
BGIBMGA008582-TA	BGIBMGA008579-TA	6e-62	92	sequence:nscaf2903:866081:905100:-
BGIBMGA008581-TA	BGIBMGA008579-TA	0	96	sequence:nscaf2903:866081:905100:-
BGIBMGA008581-TA	BGIBMGA008579-TA	0	86	sequence:nscaf2903:866081:905100:-
BGIBMGA008581-TA	BGIBMGA008579-TA	0	91	sequence:nscaf2903:866081:905100:-
BGIBMGA008581-TA	BGIBMGA008579-TA	2e-81	89	sequence:nscaf2903:866081:905100:-
BGIBMGA008581-TA	BGIBMGA008579-TA	6e-79	90	sequence:nscaf2903:866081:905100:-
BGIBMGA008581-TA	BGIBMGA008579-TA	3e-56	90	sequence:nscaf2903:866081:905100:-
BGIBMGA011657-TA	BGIBMGA012355-TA	2e-59	99	sequence:nscaf3040:3720672:3725786:+
BGIBMGA011657-TA	BGIBMGA000913-TA	5e-54	94	sequence:nscaf1898:10681314:10698428:-
BGIBMGA011657-TA	BGIBMGA010669-TA	3e-43	97	sequence:nscaf2998:931971:932234:+
BGIBMGA012998-TA	BGIBMGA012999-TA	0	86	sequence:nscaf3058:4343476:4347613:+
BGIBMGA012998-TA	BGIBMGA012999-TA	1e-101	85	sequence:nscaf3058:4343476:4347613:+
BGIBMGA012998-TA	BGIBMGA012999-TA	4e-23	98	sequence:nscaf3058:4343476:4347613:+
BGIBMGA012998-TA	BGIBMGA012999-TA	2e-21	92	sequence:nscaf3058:4343476:4347613:+
BGIBMGA013423-TA	BGIBMGA013424-TA	1e-118	97	sequence:nscaf3072:2564667:2567775:+
BGIBMGA014486-TA	BGIBMGA013280-TA	1e-156	92	sequence:nscaf3063:3811719:3828423:+
BGIBMGA014486-TA	BGIBMGA013155-TA	8e-25	83	sequence:nscaf3063:3615043:3620325:-
BGIBMGA014583-TA	BGIBMGA014582-TA	1e-118	100	sequence:scaffold855:8531:8743:-
BGIBMGA014583-TA	BGIBMGA014499-TA	1e-116	99	sequence:scaffold747:14:226:+
BGIBMGA014580-TA	BGIBMGA014585-TA	2e-69	100	sequence:scaffold855:4747:5207:-
BGIBMGA014585-TA	BGIBMGA014580-TA	2e-69	100	sequence:scaffold855:13300:13611:-
BGIBMGA014582-TA	BGIBMGA014583-TA	1e-118	100	sequence:scaffold855:7438:7812:-
BGIBMGA014582-TA	BGIBMGA014581-TA	1e-116	99	sequence:scaffold855:10176:10550:-
BGIBMGA014582-TA	BGIBMGA014579-TA	1e-116	99	sequence:scaffold855:17059:17433:-
BGIBMGA014581-TA	BGIBMGA014582-TA	1e-116	99	sequence:scaffold855:8531:8743:-
BGIBMGA014581-TA	BGIBMGA014499-TA	1e-113	99	sequence:scaffold747:14:226:+
BGIBMGA013426-TA	BGIBMGA013425-TA	0	97	sequence:nscaf3072:2600822:2604881:+
BGIBMGA002465-TA	BGIBMGA002464-TA	0	98	sequence:nscaf2511:840489:857456:+
BGIBMGA002465-TA	BGIBMGA002464-TA	1e-170	98	sequence:nscaf2511:840489:857456:+
BGIBMGA004474-TA	BGIBMGA014097-TA	0	92	sequence:nscaf416:11526:12377:+
BGIBMGA004474-TA	BGIBMGA004385-TA	0	92	sequence:nscaf2795:2273926:2274807:-
BGIBMGA004474-TA	BGIBMGA004473-TA	0	89	sequence:nscaf2795:2238708:2239589:+
BGIBMGA004474-TA	BGIBMGA004471-TA	0	86	sequence:nscaf2795:2230997:2231923:+
BGIBMGA007347-TA	BGIBMGA013882-TA	1e-129	93	sequence:nscaf3098:2172722:2177663:+
BGIBMGA007347-TA	BGIBMGA013882-TA	1e-23	93	sequence:nscaf3098:2172722:2177663:+
BGIBMGA007347-TA	BGIBMGA002048-TA	4e-27	90	sequence:nscaf2210:769864:770049:-
BGIBMGA007347-TA	BGIBMGA002048-TA	2e-22	88	sequence:nscaf2210:769864:770049:-
BGIBMGA007347-TA	BGIBMGA007652-TA	4e-21	93	sequence:nscaf2888:7454681:7455500:-
BGIBMGA013861-TA	BGIBMGA013860-TA	0	94	sequence:nscaf3098:962982:977017:+
BGIBMGA013861-TA	BGIBMGA013829-TA	6e-91	87	sequence:nscaf3098:948397:951989:-
BGIBMGA013861-TA	BGIBMGA013829-TA	2e-23	83	sequence:nscaf3098:948397:951989:-
BGIBMGA013861-TA	BGIBMGA013831-TA	1e-24	91	sequence:nscaf3098:921162:925993:-
BGIBMGA011138-TA	BGIBMGA011140-TA	0	95	sequence:nscaf3022:366568:375676:+
BGIBMGA011138-TA	BGIBMGA014047-TA	1e-154	91	sequence:nscaf3114:23743:32487:-
BGIBMGA011138-TA	BGIBMGA011126-TA	2e-64	92	sequence:nscaf3022:392053:403389:-
BGIBMGA011138-TA	BGIBMGA011139-TA	1e-168	99	sequence:nscaf3022:307086:323204:+
BGIBMGA011138-TA	BGIBMGA011139-TA	2e-82	97	sequence:nscaf3022:307086:323204:+
BGIBMGA011138-TA	BGIBMGA011139-TA	8e-42	97	sequence:nscaf3022:307086:323204:+
BGIBMGA013237-TA	BGIBMGA013236-TA	0	94	sequence:nscaf3063:1596046:1599190:+
BGIBMGA013239-TA	BGIBMGA013238-TA	0	93	sequence:nscaf3063:1616986:1618525:+
BGIBMGA013239-TA	BGIBMGA013240-TA	0	95	sequence:nscaf3063:1658928:1660250:+
BGIBMGA003504-TA	BGIBMGA003503-TA	0	99	sequence:nscaf2674:4814506:4846005:-
BGIBMGA003504-TA	BGIBMGA003503-TA	0	100	sequence:nscaf2674:4814506:4846005:-
BGIBMGA007859-TA	BGIBMGA009422-TA	1e-165	96	sequence:nscaf2951:843861:851843:+
BGIBMGA007859-TA	BGIBMGA009422-TA	1e-153	96	sequence:nscaf2951:843861:851843:+
BGIBMGA010516-TA	BGIBMGA010515-TA	0	98	sequence:nscaf2993:1828013:1829557:+
BGIBMGA010516-TA	BGIBMGA010515-TA	0	90	sequence:nscaf2993:1828013:1829557:+
BGIBMGA010516-TA	BGIBMGA010515-TA	8e-79	93	sequence:nscaf2993:1828013:1829557:+
BGIBMGA010516-TA	BGIBMGA010517-TA	2e-98	95	sequence:nscaf2993:1866938:1869533:+
BGIBMGA010516-TA	BGIBMGA010517-TA	2e-24	83	sequence:nscaf2993:1866938:1869533:+
BGIBMGA012555-TA	BGIBMGA012549-TA	0	97	sequence:nscaf3048:170820:172370:-
BGIBMGA008165-TA	BGIBMGA009573-TA	0	93	sequence:nscaf2962:998093:999370:-
BGIBMGA008165-TA	BGIBMGA010877-TA	0	95	sequence:nscaf3005:17431:18357:+
BGIBMGA008165-TA	BGIBMGA010204-TA	0	96	sequence:nscaf2986:1481475:1482737:+
BGIBMGA008165-TA	BGIBMGA010204-TA	0	95	sequence:nscaf2986:1481475:1482737:+
BGIBMGA008165-TA	BGIBMGA014525-TA	0	97	sequence:scaffold769:580:1681:+
BGIBMGA008165-TA	BGIBMGA014525-TA	1e-108	95	sequence:scaffold769:580:1681:+
BGIBMGA008165-TA	BGIBMGA010878-TA	3e-87	97	sequence:nscaf3005:20684:21890:+
BGIBMGA008165-TA	BGIBMGA010878-TA	5e-83	94	sequence:nscaf3005:20684:21890:+
BGIBMGA004718-TA	BGIBMGA004720-TA	0	97	sequence:nscaf2813:668122:675644:+
BGIBMGA004718-TA	BGIBMGA004721-TA	0	94	sequence:nscaf2813:684692:690454:+
BGIBMGA004718-TA	BGIBMGA004717-TA	0	89	sequence:nscaf2813:627877:635344:+
BGIBMGA004718-TA	BGIBMGA004716-TA	1e-176	91	sequence:nscaf2813:607746:616479:+
BGIBMGA004718-TA	BGIBMGA004714-TA	1e-138	93	sequence:nscaf2813:553958:554555:+
BGIBMGA001680-TA	BGIBMGA009252-TA	0	95	sequence:nscaf2943:79904:80632:-
BGIBMGA001680-TA	BGIBMGA009252-TA	1e-146	97	sequence:nscaf2943:79904:80632:-
BGIBMGA001680-TA	BGIBMGA009252-TA	1e-100	91	sequence:nscaf2943:79904:80632:-
BGIBMGA001680-TA	BGIBMGA009252-TA	2e-88	90	sequence:nscaf2943:79904:80632:-
BGIBMGA001680-TA	BGIBMGA009252-TA	6e-82	97	sequence:nscaf2943:79904:80632:-
BGIBMGA001680-TA	BGIBMGA009252-TA	2e-75	91	sequence:nscaf2943:79904:80632:-
BGIBMGA001680-TA	BGIBMGA009252-TA	1e-70	91	sequence:nscaf2943:79904:80632:-
BGIBMGA001680-TA	BGIBMGA009252-TA	2e-69	91	sequence:nscaf2943:79904:80632:-
BGIBMGA001680-TA	BGIBMGA009252-TA	7e-63	91	sequence:nscaf2943:79904:80632:-
BGIBMGA001680-TA	BGIBMGA014538-TA	8e-69	86	sequence:scaffold781:13659:14264:+
BGIBMGA001680-TA	BGIBMGA014538-TA	4e-55	89	sequence:scaffold781:13659:14264:+
BGIBMGA001680-TA	BGIBMGA014538-TA	9e-44	84	sequence:scaffold781:13659:14264:+
BGIBMGA001680-TA	BGIBMGA014538-TA	1e-36	83	sequence:scaffold781:13659:14264:+
BGIBMGA001680-TA	BGIBMGA014538-TA	7e-29	82	sequence:scaffold781:13659:14264:+
BGIBMGA001680-TA	BGIBMGA001681-TA	7e-57	84	sequence:nscaf2176:1045712:1046662:-
BGIBMGA001680-TA	BGIBMGA001681-TA	3e-31	91	sequence:nscaf2176:1045712:1046662:-
BGIBMGA001680-TA	BGIBMGA001681-TA	1e-30	86	sequence:nscaf2176:1045712:1046662:-
BGIBMGA000260-TA	BGIBMGA000254-TA	2e-86	95	sequence:nscaf1681:3366301:3370418:-
BGIBMGA000260-TA	BGIBMGA000433-TA	2e-71	90	sequence:nscaf1681:3319088:3320495:+
BGIBMGA000260-TA	BGIBMGA000438-TA	1e-29	90	sequence:nscaf1681:3382256:3383624:+
BGIBMGA003660-TA	BGIBMGA003532-TA	0	99	sequence:nscaf2674:3076146:3089713:-
BGIBMGA009252-TA	BGIBMGA001680-TA	0	95	sequence:nscaf2176:1065226:1066164:-
BGIBMGA009252-TA	BGIBMGA001680-TA	1e-146	97	sequence:nscaf2176:1065226:1066164:-
BGIBMGA009252-TA	BGIBMGA001680-TA	1e-100	91	sequence:nscaf2176:1065226:1066164:-
BGIBMGA009252-TA	BGIBMGA001680-TA	1e-88	90	sequence:nscaf2176:1065226:1066164:-
BGIBMGA009252-TA	BGIBMGA001680-TA	4e-82	97	sequence:nscaf2176:1065226:1066164:-
BGIBMGA009252-TA	BGIBMGA001680-TA	2e-75	91	sequence:nscaf2176:1065226:1066164:-
BGIBMGA009252-TA	BGIBMGA001680-TA	1e-70	91	sequence:nscaf2176:1065226:1066164:-
BGIBMGA009252-TA	BGIBMGA001680-TA	2e-69	91	sequence:nscaf2176:1065226:1066164:-
BGIBMGA009252-TA	BGIBMGA001680-TA	6e-63	91	sequence:nscaf2176:1065226:1066164:-
BGIBMGA009252-TA	BGIBMGA014538-TA	6e-75	87	sequence:scaffold781:13659:14264:+
BGIBMGA009252-TA	BGIBMGA014538-TA	1e-60	86	sequence:scaffold781:13659:14264:+
BGIBMGA009252-TA	BGIBMGA014538-TA	1e-23	87	sequence:scaffold781:13659:14264:+
BGIBMGA009252-TA	BGIBMGA001681-TA	2e-31	91	sequence:nscaf2176:1045712:1046662:-
BGIBMGA009252-TA	BGIBMGA001681-TA	2e-22	86	sequence:nscaf2176:1045712:1046662:-
BGIBMGA009739-TA	BGIBMGA006046-TA	1e-169	96	sequence:nscaf2847:1100097:1101075:-
BGIBMGA009739-TA	BGIBMGA008067-TA	1e-121	96	sequence:nscaf2889:1297105:1311717:+
BGIBMGA009739-TA	BGIBMGA013191-TA	2e-51	94	sequence:nscaf3063:1208069:1213408:-
BGIBMGA011349-TA	BGIBMGA005031-TA	1e-130	98	sequence:nscaf2823:3281654:3289120:-
BGIBMGA011349-TA	BGIBMGA001889-TA	1e-117	96	sequence:nscaf2204:1770715:1771053:-
BGIBMGA011349-TA	BGIBMGA002420-TA	1e-56	88	sequence:nscaf2511:2172961:2173203:-
BGIBMGA011349-TA	BGIBMGA010129-TA	4e-56	100	sequence:nscaf2986:3437097:3447398:-
BGIBMGA011349-TA	BGIBMGA002636-TA	6e-46	100	sequence:nscaf2529:413330:427726:-
BGIBMGA011349-TA	BGIBMGA013914-TA	1e-28	100	sequence:nscaf3099:2109393:2112713:-
BGIBMGA005832-TA	BGIBMGA005829-TA	1e-156	91	sequence:nscaf2838:2446388:2446813:+
BGIBMGA005832-TA	BGIBMGA005830-TA	2e-81	91	sequence:nscaf2838:2447556:2452388:+
BGIBMGA005832-TA	BGIBMGA005830-TA	4e-67	87	sequence:nscaf2838:2447556:2452388:+
BGIBMGA005832-TA	BGIBMGA005830-TA	3e-59	95	sequence:nscaf2838:2447556:2452388:+
BGIBMGA005832-TA	BGIBMGA005830-TA	1e-39	92	sequence:nscaf2838:2447556:2452388:+
BGIBMGA012158-TA	BGIBMGA008012-TA	0	94	sequence:nscaf2889:1357761:1359266:-
BGIBMGA012158-TA	BGIBMGA013624-TA	0	94	sequence:nscaf3079:555845:563662:+
BGIBMGA012158-TA	BGIBMGA013624-TA	1e-118	97	sequence:nscaf3079:555845:563662:+
BGIBMGA005831-TA	BGIBMGA005829-TA	1e-161	91	sequence:nscaf2838:2446388:2446813:+
BGIBMGA005831-TA	BGIBMGA005830-TA	1e-79	89	sequence:nscaf2838:2447556:2452388:+
BGIBMGA005831-TA	BGIBMGA005830-TA	1e-76	91	sequence:nscaf2838:2447556:2452388:+
BGIBMGA005831-TA	BGIBMGA005830-TA	7e-69	97	sequence:nscaf2838:2447556:2452388:+
BGIBMGA005831-TA	BGIBMGA005830-TA	8e-41	93	sequence:nscaf2838:2447556:2452388:+
BGIBMGA008818-TA	BGIBMGA008824-TA	0	95	sequence:nscaf2925:150717:153317:+
BGIBMGA009338-TA	BGIBMGA009365-TA	1e-117	92	sequence:nscaf2948:691262:704490:+
BGIBMGA009338-TA	BGIBMGA004071-TA	3e-27	93	sequence:nscaf2767:411019:411705:+
BGIBMGA009338-TA	BGIBMGA012392-TA	6e-25	92	sequence:nscaf3041:1093712:1095192:+
BGIBMGA009338-TA	BGIBMGA012157-TA	4e-23	95	sequence:nscaf3035:793290:794167:-
BGIBMGA009338-TA	BGIBMGA000063-TA	6e-22	100	sequence:nscaf1071:1293757:1306270:+
BGIBMGA009338-TA	BGIBMGA004435-TA	1e-20	95	sequence:nscaf2795:511357:517182:+
BGIBMGA009338-TA	BGIBMGA003241-TA	1e-20	98	sequence:nscaf2623:214533:222862:-
BGIBMGA011002-TA	BGIBMGA011000-TA	0	97	sequence:nscaf3013:1319845:1324681:+
BGIBMGA011002-TA	BGIBMGA011001-TA	1e-166	96	sequence:nscaf3013:1329154:1338945:+
BGIBMGA003575-TA	BGIBMGA003573-TA	0	94	sequence:nscaf2674:1530234:1540836:-
BGIBMGA014116-TA	BGIBMGA014115-TA	0	96	sequence:nscaf463:114103:122823:-
BGIBMGA012650-TA	BGIBMGA014079-TA	1e-134	100	sequence:nscaf3140:11450:12870:-
BGIBMGA002901-TA	BGIBMGA002899-TA	3e-91	98	sequence:nscaf2575:1850930:1853621:+
BGIBMGA002901-TA	BGIBMGA002900-TA	0	97	sequence:nscaf2575:1908071:1909041:+
BGIBMGA002901-TA	BGIBMGA002796-TA	0	91	sequence:nscaf2575:2207731:2209770:-
BGIBMGA002901-TA	BGIBMGA012722-TA	5e-22	80	sequence:nscaf3056:1380759:1383186:-
BGIBMGA010204-TA	BGIBMGA008165-TA	0	96	sequence:nscaf2891:11977:13242:+
BGIBMGA010204-TA	BGIBMGA008165-TA	0	95	sequence:nscaf2891:11977:13242:+
BGIBMGA010204-TA	BGIBMGA009573-TA	0	95	sequence:nscaf2962:998093:999370:-
BGIBMGA010204-TA	BGIBMGA009573-TA	0	94	sequence:nscaf2962:998093:999370:-
BGIBMGA010204-TA	BGIBMGA010877-TA	0	97	sequence:nscaf3005:17431:18357:+
BGIBMGA010204-TA	BGIBMGA010877-TA	1e-162	97	sequence:nscaf3005:17431:18357:+
BGIBMGA010204-TA	BGIBMGA014525-TA	1e-134	99	sequence:scaffold769:580:1681:+
BGIBMGA010204-TA	BGIBMGA010878-TA	2e-94	98	sequence:nscaf3005:20684:21890:+
BGIBMGA010204-TA	BGIBMGA010878-TA	5e-83	94	sequence:nscaf3005:20684:21890:+
BGIBMGA011000-TA	BGIBMGA011002-TA	0	97	sequence:nscaf3013:1341740:1347880:+
BGIBMGA011000-TA	BGIBMGA011001-TA	0	97	sequence:nscaf3013:1329154:1338945:+
BGIBMGA011000-TA	BGIBMGA011001-TA	1e-164	96	sequence:nscaf3013:1329154:1338945:+
BGIBMGA003573-TA	BGIBMGA003575-TA	0	94	sequence:nscaf2674:1496958:1504092:-
BGIBMGA003573-TA	BGIBMGA003574-TA	0	93	sequence:nscaf2674:1509800:1515151:-
BGIBMGA014429-TA	BGIBMGA014428-TA	0	95	sequence:scaffold644:923:2605:-
BGIBMGA014429-TA	BGIBMGA010203-TA	1e-104	98	sequence:nscaf2986:1473450:1478611:+
BGIBMGA001603-TA	BGIBMGA003792-TA	4e-34	96	sequence:nscaf2681:874784:875566:+
BGIBMGA001603-TA	BGIBMGA006660-TA	3e-31	96	sequence:nscaf2855:1410136:1410954:-
BGIBMGA001603-TA	BGIBMGA006660-TA	3e-31	96	sequence:nscaf2855:1410136:1410954:-
BGIBMGA001603-TA	BGIBMGA006660-TA	8e-29	95	sequence:nscaf2855:1410136:1410954:-
BGIBMGA001603-TA	BGIBMGA003389-TA	0	94	sequence:nscaf2655:513934:515200:+
BGIBMGA001603-TA	BGIBMGA003389-TA	3e-31	96	sequence:nscaf2655:513934:515200:+
BGIBMGA001603-TA	BGIBMGA005072-TA	0	98	sequence:nscaf2823:1789657:1790977:-
BGIBMGA001603-TA	BGIBMGA013999-TA	0	98	sequence:nscaf3099:3304245:3304886:+
BGIBMGA001603-TA	BGIBMGA009348-TA	0	98	sequence:nscaf2948:17118:24118:-
BGIBMGA001603-TA	BGIBMGA002003-TA	1e-179	97	sequence:nscaf2210:4620737:4621257:-
BGIBMGA001603-TA	BGIBMGA002183-TA	1e-178	97	sequence:nscaf2216:1390312:1391028:+
BGIBMGA001603-TA	BGIBMGA002183-TA	2e-39	92	sequence:nscaf2216:1390312:1391028:+
BGIBMGA001603-TA	BGIBMGA003748-TA	1e-176	97	sequence:nscaf2674:7462202:7462912:+
BGIBMGA001603-TA	BGIBMGA001673-TA	1e-175	97	sequence:nscaf2176:1524461:1525061:-
BGIBMGA001603-TA	BGIBMGA001065-TA	1e-175	98	sequence:nscaf1898:862522:864002:-
BGIBMGA001603-TA	BGIBMGA013798-TA	1e-173	98	sequence:nscaf3097:2311063:2311533:+
BGIBMGA001603-TA	BGIBMGA004636-TA	1e-168	97	sequence:nscaf2808:4317:4950:-
BGIBMGA001603-TA	BGIBMGA014565-TA	1e-168	96	sequence:scaffold838:16538:17649:-
BGIBMGA001603-TA	BGIBMGA006309-TA	1e-165	96	sequence:nscaf2852:1199362:1200964:+
BGIBMGA001603-TA	BGIBMGA004829-TA	1e-165	95	sequence:nscaf2818:564901:566893:-
BGIBMGA001603-TA	BGIBMGA002166-TA	3e-44	100	sequence:nscaf2216:1843932:1844624:-
BGIBMGA001603-TA	BGIBMGA009243-TA	1e-163	96	sequence:nscaf2943:745727:748962:-
BGIBMGA001603-TA	BGIBMGA009243-TA	8e-23	93	sequence:nscaf2943:745727:748962:-
BGIBMGA001603-TA	BGIBMGA002701-TA	1e-163	96	sequence:nscaf2529:4100227:4100808:+
BGIBMGA001603-TA	BGIBMGA004842-TA	1e-162	96	sequence:nscaf2818:600672:601312:+
BGIBMGA001603-TA	BGIBMGA001455-TA	1e-162	96	sequence:nscaf2136:2038628:2040011:-
BGIBMGA001603-TA	BGIBMGA007316-TA	1e-162	96	sequence:nscaf2879:27970:29131:-
BGIBMGA001603-TA	BGIBMGA013966-TA	1e-161	96	sequence:nscaf3099:1417775:1418350:+
BGIBMGA001603-TA	BGIBMGA012157-TA	1e-161	96	sequence:nscaf3035:793290:794167:-
BGIBMGA001603-TA	BGIBMGA012157-TA	2e-39	92	sequence:nscaf3035:793290:794167:-
BGIBMGA001603-TA	BGIBMGA005871-TA	1e-161	96	sequence:nscaf2839:685766:686457:+
BGIBMGA001603-TA	BGIBMGA005871-TA	9e-32	94	sequence:nscaf2839:685766:686457:+
BGIBMGA001603-TA	BGIBMGA005484-TA	1e-160	95	sequence:nscaf2828:4337830:4346780:+
BGIBMGA001603-TA	BGIBMGA013839-TA	1e-159	97	sequence:nscaf3098:132438:133018:-
BGIBMGA001603-TA	BGIBMGA004789-TA	1e-157	97	sequence:nscaf2818:2752635:2753153:-
BGIBMGA001603-TA	BGIBMGA004148-TA	1e-157	95	sequence:nscaf2770:2004432:2005139:-
BGIBMGA001603-TA	BGIBMGA001387-TA	1e-156	98	sequence:nscaf2136:7987332:7991024:-
BGIBMGA001603-TA	BGIBMGA008305-TA	1e-153	95	sequence:nscaf2902:10424678:10426588:-
BGIBMGA001603-TA	BGIBMGA008305-TA	3e-25	91	sequence:nscaf2902:10424678:10426588:-
BGIBMGA001603-TA	BGIBMGA013620-TA	1e-148	98	sequence:nscaf3079:516309:520962:+
BGIBMGA001603-TA	BGIBMGA013620-TA	6e-33	91	sequence:nscaf3079:516309:520962:+
BGIBMGA001603-TA	BGIBMGA008143-TA	1e-148	97	sequence:nscaf2891:1092365:1097687:-
BGIBMGA001603-TA	BGIBMGA007336-TA	1e-147	95	sequence:nscaf2883:2289175:2293470:-
BGIBMGA001603-TA	BGIBMGA011186-TA	1e-140	98	sequence:nscaf3026:6069220:6084001:-
BGIBMGA001603-TA	BGIBMGA011186-TA	3e-22	91	sequence:nscaf3026:6069220:6084001:-
BGIBMGA001603-TA	BGIBMGA011186-TA	3e-22	91	sequence:nscaf3026:6069220:6084001:-
BGIBMGA001603-TA	BGIBMGA012835-TA	2e-42	92	sequence:nscaf3058:4608268:4608949:-
BGIBMGA001603-TA	BGIBMGA012835-TA	2e-38	100	sequence:nscaf3058:4608268:4608949:-
BGIBMGA001603-TA	BGIBMGA009761-TA	1e-139	93	sequence:nscaf2964:2303977:2304507:+
BGIBMGA001603-TA	BGIBMGA007326-TA	1e-136	96	sequence:nscaf2882:212511:213093:+
BGIBMGA001603-TA	BGIBMGA008229-TA	1e-130	95	sequence:nscaf2899:320031:320315:+
BGIBMGA001603-TA	BGIBMGA002744-TA	1e-128	94	sequence:nscaf2556:53985:55368:-
BGIBMGA001603-TA	BGIBMGA012064-TA	1e-123	95	sequence:nscaf3034:992246:992828:-
BGIBMGA001603-TA	BGIBMGA012951-TA	1e-122	98	sequence:nscaf3058:1797506:1799704:+
BGIBMGA001603-TA	BGIBMGA012951-TA	3e-44	95	sequence:nscaf3058:1797506:1799704:+
BGIBMGA001603-TA	BGIBMGA005725-TA	1e-122	96	sequence:nscaf2835:8402:8830:-
BGIBMGA001603-TA	BGIBMGA005705-TA	1e-121	98	sequence:nscaf2830:87949:90731:+
BGIBMGA001603-TA	BGIBMGA009203-TA	1e-117	97	sequence:nscaf2943:3824239:3824705:-
BGIBMGA001603-TA	BGIBMGA003108-TA	1e-117	91	sequence:nscaf2589:2542467:2543078:+
BGIBMGA001603-TA	BGIBMGA009889-TA	1e-114	94	sequence:nscaf2970:1160831:1162557:+
BGIBMGA001603-TA	BGIBMGA006078-TA	1e-110	98	sequence:nscaf2847:410285:411753:-
BGIBMGA001603-TA	BGIBMGA006078-TA	1e-33	98	sequence:nscaf2847:410285:411753:-
BGIBMGA001603-TA	BGIBMGA013101-TA	1e-110	93	sequence:nscaf3058:8917401:8917790:+
BGIBMGA001603-TA	BGIBMGA008480-TA	1e-30	98	sequence:nscaf2902:4409834:4410312:+
BGIBMGA001603-TA	BGIBMGA007699-TA	1e-30	98	sequence:nscaf2888:4326103:4326579:-
BGIBMGA001603-TA	BGIBMGA002438-TA	1e-103	98	sequence:nscaf2511:1024829:1027436:-
BGIBMGA001603-TA	BGIBMGA002438-TA	5e-27	95	sequence:nscaf2511:1024829:1027436:-
BGIBMGA001603-TA	BGIBMGA009171-TA	1e-102	98	sequence:nscaf2938:332123:332461:-
BGIBMGA001603-TA	BGIBMGA008527-TA	1e-100	91	sequence:nscaf2902:7802974:7803896:+
BGIBMGA001603-TA	BGIBMGA007122-TA	5e-98	94	sequence:nscaf2865:4553526:4553942:+
BGIBMGA001603-TA	BGIBMGA001517-TA	5e-98	100	sequence:nscaf2136:2066058:2066348:+
BGIBMGA001603-TA	BGIBMGA004552-TA	1e-95	96	sequence:nscaf2800:1544966:1545413:-
BGIBMGA001603-TA	BGIBMGA002256-TA	7e-85	98	sequence:nscaf2330:2185393:2187848:-
BGIBMGA001603-TA	BGIBMGA002498-TA	6e-76	96	sequence:nscaf2511:2356492:2357230:+
BGIBMGA001603-TA	BGIBMGA002498-TA	5e-24	95	sequence:nscaf2511:2356492:2357230:+
BGIBMGA001603-TA	BGIBMGA012676-TA	1e-73	95	sequence:nscaf3055:1124659:1125132:-
BGIBMGA001603-TA	BGIBMGA012676-TA	9e-32	98	sequence:nscaf3055:1124659:1125132:-
BGIBMGA001603-TA	BGIBMGA011300-TA	4e-71	95	sequence:nscaf3026:62484:63096:+
BGIBMGA001603-TA	BGIBMGA011300-TA	1e-24	94	sequence:nscaf3026:62484:63096:+
BGIBMGA001603-TA	BGIBMGA010692-TA	4e-71	95	sequence:nscaf3002:48267:48747:-
BGIBMGA001603-TA	BGIBMGA010692-TA	5e-27	98	sequence:nscaf3002:48267:48747:-
BGIBMGA001603-TA	BGIBMGA008962-TA	4e-71	95	sequence:nscaf2930:1526288:1527677:+
BGIBMGA001603-TA	BGIBMGA008962-TA	3e-28	97	sequence:nscaf2930:1526288:1527677:+
BGIBMGA001603-TA	BGIBMGA006543-TA	4e-71	95	sequence:nscaf2855:7076866:7077279:-
BGIBMGA001603-TA	BGIBMGA005081-TA	4e-71	95	sequence:nscaf2823:1314118:1314615:-
BGIBMGA001603-TA	BGIBMGA005081-TA	2e-23	94	sequence:nscaf2823:1314118:1314615:-
BGIBMGA001603-TA	BGIBMGA002599-TA	4e-71	95	sequence:nscaf2529:2654115:2654672:-
BGIBMGA001603-TA	BGIBMGA002599-TA	3e-31	97	sequence:nscaf2529:2654115:2654672:-
BGIBMGA001603-TA	BGIBMGA002505-TA	4e-71	95	sequence:nscaf2511:3128081:3129954:+
BGIBMGA001603-TA	BGIBMGA002505-TA	3e-28	97	sequence:nscaf2511:3128081:3129954:+
BGIBMGA001603-TA	BGIBMGA003426-TA	1e-30	98	sequence:nscaf2655:2872198:2874175:+
BGIBMGA001603-TA	BGIBMGA000329-TA	1e-70	95	sequence:nscaf1681:644697:650382:-
BGIBMGA001603-TA	BGIBMGA000329-TA	2e-29	97	sequence:nscaf1681:644697:650382:-
BGIBMGA001603-TA	BGIBMGA010984-TA	2e-69	95	sequence:nscaf3013:198913:199275:+
BGIBMGA001603-TA	BGIBMGA012243-TA	9e-69	95	sequence:nscaf3040:2965716:2967832:-
BGIBMGA001603-TA	BGIBMGA012243-TA	5e-27	97	sequence:nscaf3040:2965716:2967832:-
BGIBMGA001603-TA	BGIBMGA008183-TA	9e-69	95	sequence:nscaf2891:1355579:1356402:+
BGIBMGA001603-TA	BGIBMGA008183-TA	3e-28	97	sequence:nscaf2891:1355579:1356402:+
BGIBMGA001603-TA	BGIBMGA003030-TA	9e-69	95	sequence:nscaf2589:3412591:3413340:-
BGIBMGA001603-TA	BGIBMGA003030-TA	2e-29	93	sequence:nscaf2589:3412591:3413340:-
BGIBMGA001603-TA	BGIBMGA010252-TA	3e-68	95	sequence:nscaf2986:3412369:3414549:+
BGIBMGA001603-TA	BGIBMGA010252-TA	3e-28	97	sequence:nscaf2986:3412369:3414549:+
BGIBMGA001603-TA	BGIBMGA001170-TA	3e-68	95	sequence:nscaf1898:7460079:7460946:+
BGIBMGA001603-TA	BGIBMGA001170-TA	1e-30	98	sequence:nscaf1898:7460079:7460946:+
BGIBMGA001603-TA	BGIBMGA011060-TA	8e-66	96	sequence:nscaf3015:521680:522197:+
BGIBMGA001603-TA	BGIBMGA004479-TA	1e-64	93	sequence:nscaf2795:2431840:2432850:+
BGIBMGA001603-TA	BGIBMGA004479-TA	5e-24	93	sequence:nscaf2795:2431840:2432850:+
BGIBMGA001603-TA	BGIBMGA003471-TA	5e-64	93	sequence:nscaf2674:6408778:6409364:-
BGIBMGA001603-TA	BGIBMGA003471-TA	8e-29	100	sequence:nscaf2674:6408778:6409364:-
BGIBMGA001603-TA	BGIBMGA001134-TA	1e-58	93	sequence:nscaf1898:5097587:5098120:+
BGIBMGA001603-TA	BGIBMGA001134-TA	1e-30	98	sequence:nscaf1898:5097587:5098120:+
BGIBMGA001603-TA	BGIBMGA008306-TA	2e-57	93	sequence:nscaf2902:10362746:10363093:-
BGIBMGA001603-TA	BGIBMGA008306-TA	1e-30	98	sequence:nscaf2902:10362746:10363093:-
BGIBMGA001603-TA	BGIBMGA013853-TA	7e-57	92	sequence:nscaf3098:206372:207121:+
BGIBMGA001603-TA	BGIBMGA013853-TA	2e-35	92	sequence:nscaf3098:206372:207121:+
BGIBMGA001603-TA	BGIBMGA013853-TA	1e-30	98	sequence:nscaf3098:206372:207121:+
BGIBMGA001603-TA	BGIBMGA013853-TA	2e-29	97	sequence:nscaf3098:206372:207121:+
BGIBMGA001603-TA	BGIBMGA004173-TA	7e-57	92	sequence:nscaf2770:27971:31535:-
BGIBMGA001603-TA	BGIBMGA004173-TA	1e-33	98	sequence:nscaf2770:27971:31535:-
BGIBMGA001603-TA	BGIBMGA004173-TA	5e-30	90	sequence:nscaf2770:27971:31535:-
BGIBMGA001603-TA	BGIBMGA006256-TA	1e-52	95	sequence:nscaf2852:2419137:2419631:-
BGIBMGA001603-TA	BGIBMGA006256-TA	9e-32	98	sequence:nscaf2852:2419137:2419631:-
BGIBMGA001603-TA	BGIBMGA009455-TA	2e-48	95	sequence:nscaf2953:1848895:1850802:-
BGIBMGA001603-TA	BGIBMGA009455-TA	1e-30	98	sequence:nscaf2953:1848895:1850802:-
BGIBMGA001603-TA	BGIBMGA011787-TA	7e-48	95	sequence:nscaf3031:1400200:1400661:+
BGIBMGA001603-TA	BGIBMGA011787-TA	3e-28	97	sequence:nscaf3031:1400200:1400661:+
BGIBMGA001603-TA	BGIBMGA002049-TA	7e-48	95	sequence:nscaf2210:676742:677248:-
BGIBMGA001603-TA	BGIBMGA002049-TA	1e-30	98	sequence:nscaf2210:676742:677248:-
BGIBMGA001603-TA	BGIBMGA013689-TA	3e-47	94	sequence:nscaf3090:38393:43026:-
BGIBMGA001603-TA	BGIBMGA013689-TA	1e-30	98	sequence:nscaf3090:38393:43026:-
BGIBMGA001603-TA	BGIBMGA013689-TA	3e-28	94	sequence:nscaf3090:38393:43026:-
BGIBMGA001603-TA	BGIBMGA012821-TA	4e-46	97	sequence:nscaf3058:5446812:5446964:-
BGIBMGA001603-TA	BGIBMGA001688-TA	3e-44	98	sequence:nscaf2176:706694:711216:-
BGIBMGA001603-TA	BGIBMGA001688-TA	5e-27	97	sequence:nscaf2176:706694:711216:-
BGIBMGA001603-TA	BGIBMGA001688-TA	5e-24	90	sequence:nscaf2176:706694:711216:-
BGIBMGA001603-TA	BGIBMGA014301-TA	1e-43	98	sequence:scaffold1189:7207:7437:-
BGIBMGA001603-TA	BGIBMGA005833-TA	1e-43	92	sequence:nscaf2839:514493:515834:-
BGIBMGA001603-TA	BGIBMGA005833-TA	8e-29	97	sequence:nscaf2839:514493:515834:-
BGIBMGA001603-TA	BGIBMGA010219-TA	4e-43	93	sequence:nscaf2986:2308086:2308595:+
BGIBMGA001603-TA	BGIBMGA010219-TA	2e-26	98	sequence:nscaf2986:2308086:2308595:+
BGIBMGA001603-TA	BGIBMGA007657-TA	2e-42	93	sequence:nscaf2888:7327943:7328446:-
BGIBMGA001603-TA	BGIBMGA007657-TA	1e-27	98	sequence:nscaf2888:7327943:7328446:-
BGIBMGA001603-TA	BGIBMGA009904-TA	1e-40	92	sequence:nscaf2970:1639597:1660209:+
BGIBMGA001603-TA	BGIBMGA010034-TA	1e-30	98	sequence:nscaf2983:409635:410054:-
BGIBMGA001603-TA	BGIBMGA009217-TA	2e-38	92	sequence:nscaf2943:2303022:2303494:-
BGIBMGA001603-TA	BGIBMGA009217-TA	1e-30	98	sequence:nscaf2943:2303022:2303494:-
BGIBMGA001603-TA	BGIBMGA011927-TA	6e-36	98	sequence:nscaf3032:774837:775007:-
BGIBMGA001603-TA	BGIBMGA000161-TA	6e-36	90	sequence:nscaf1108:2917737:2918135:+
BGIBMGA001603-TA	BGIBMGA004883-TA	6e-33	91	sequence:nscaf2818:2937354:2937653:+
BGIBMGA001603-TA	BGIBMGA013052-TA	1e-33	92	sequence:nscaf3058:6423161:6426061:+
BGIBMGA001603-TA	BGIBMGA000889-TA	1e-33	90	sequence:nscaf1898:11711524:11712300:-
BGIBMGA001603-TA	BGIBMGA007627-TA	6e-33	95	sequence:nscaf2888:8596616:8604828:-
BGIBMGA001603-TA	BGIBMGA007627-TA	3e-28	97	sequence:nscaf2888:8596616:8604828:-
BGIBMGA001603-TA	BGIBMGA004372-TA	9e-32	94	sequence:nscaf2795:3175675:3182040:-
BGIBMGA001603-TA	BGIBMGA001779-TA	9e-32	98	sequence:nscaf2176:2089733:2104238:+
BGIBMGA001603-TA	BGIBMGA008804-TA	3e-31	91	sequence:nscaf2924:440835:442460:-
BGIBMGA001603-TA	BGIBMGA005870-TA	3e-31	96	sequence:nscaf2839:684570:684740:+
BGIBMGA001603-TA	BGIBMGA005707-TA	3e-31	93	sequence:nscaf2830:237254:237424:+
BGIBMGA001603-TA	BGIBMGA012815-TA	8e-29	98	sequence:nscaf3058:5719154:5719735:-
BGIBMGA001603-TA	BGIBMGA012815-TA	5e-27	95	sequence:nscaf3058:5719154:5719735:-
BGIBMGA001603-TA	BGIBMGA012815-TA	1e-24	94	sequence:nscaf3058:5719154:5719735:-
BGIBMGA001603-TA	BGIBMGA012815-TA	1e-24	94	sequence:nscaf3058:5719154:5719735:-
BGIBMGA001603-TA	BGIBMGA012815-TA	1e-24	94	sequence:nscaf3058:5719154:5719735:-
BGIBMGA001603-TA	BGIBMGA012815-TA	3e-22	93	sequence:nscaf3058:5719154:5719735:-
BGIBMGA001603-TA	BGIBMGA010113-TA	1e-27	93	sequence:nscaf2986:4619575:4627869:-
BGIBMGA001603-TA	BGIBMGA007998-TA	2e-26	93	sequence:nscaf2889:2114267:2114473:-
BGIBMGA001603-TA	BGIBMGA007998-TA	2e-23	93	sequence:nscaf2889:2114267:2114473:-
BGIBMGA001603-TA	BGIBMGA011371-TA	8e-26	88	sequence:nscaf3026:3603354:3605332:+
BGIBMGA001603-TA	BGIBMGA008186-TA	3e-25	88	sequence:nscaf2891:1690912:1691160:+
BGIBMGA001603-TA	BGIBMGA004086-TA	5e-24	93	sequence:nscaf2767:713249:713542:+
BGIBMGA001603-TA	BGIBMGA014461-TA	5e-21	93	sequence:scaffold697:29487:30816:-
BGIBMGA014310-TA	BGIBMGA002460-TA	1e-159	100	sequence:nscaf2511:745704:752814:+
BGIBMGA013236-TA	BGIBMGA013237-TA	0	94	sequence:nscaf3063:1606752:1609201:+
BGIBMGA004716-TA	BGIBMGA004717-TA	0	93	sequence:nscaf2813:627877:635344:+
BGIBMGA004716-TA	BGIBMGA004717-TA	2e-66	95	sequence:nscaf2813:627877:635344:+
BGIBMGA004716-TA	BGIBMGA004714-TA	0	97	sequence:nscaf2813:553958:554555:+
BGIBMGA004716-TA	BGIBMGA004718-TA	1e-176	91	sequence:nscaf2813:639938:650927:+
BGIBMGA004716-TA	BGIBMGA004720-TA	1e-167	90	sequence:nscaf2813:668122:675644:+
BGIBMGA004716-TA	BGIBMGA004721-TA	1e-121	92	sequence:nscaf2813:684692:690454:+
BGIBMGA004716-TA	BGIBMGA004721-TA	2e-50	91	sequence:nscaf2813:684692:690454:+
BGIBMGA004716-TA	BGIBMGA004719-TA	3e-49	91	sequence:nscaf2813:663621:666762:+
BGIBMGA012745-TA	BGIBMGA014574-TA	0	93	sequence:scaffold852:5591:6826:+
BGIBMGA012745-TA	BGIBMGA014575-TA	0	92	sequence:scaffold852:9557:10861:+
BGIBMGA012745-TA	BGIBMGA012649-TA	0	92	sequence:nscaf3053:265:6703:-
BGIBMGA014229-TA	BGIBMGA014273-TA	1e-101	100	sequence:nscaf98:1385672:1391189:+
BGIBMGA012669-TA	BGIBMGA004263-TA	1e-143	98	sequence:nscaf2782:39404:40960:+
BGIBMGA012669-TA	BGIBMGA004263-TA	1e-92	98	sequence:nscaf2782:39404:40960:+
BGIBMGA012669-TA	BGIBMGA004263-TA	1e-92	98	sequence:nscaf2782:39404:40960:+
BGIBMGA012669-TA	BGIBMGA004263-TA	1e-92	98	sequence:nscaf2782:39404:40960:+
BGIBMGA012669-TA	BGIBMGA004263-TA	1e-92	98	sequence:nscaf2782:39404:40960:+
BGIBMGA012669-TA	BGIBMGA004263-TA	1e-92	98	sequence:nscaf2782:39404:40960:+
BGIBMGA012669-TA	BGIBMGA004263-TA	1e-92	98	sequence:nscaf2782:39404:40960:+
BGIBMGA012669-TA	BGIBMGA004263-TA	1e-92	98	sequence:nscaf2782:39404:40960:+
BGIBMGA012669-TA	BGIBMGA004263-TA	1e-92	98	sequence:nscaf2782:39404:40960:+
BGIBMGA012669-TA	BGIBMGA004263-TA	1e-92	98	sequence:nscaf2782:39404:40960:+
BGIBMGA012669-TA	BGIBMGA004263-TA	1e-92	98	sequence:nscaf2782:39404:40960:+
BGIBMGA012669-TA	BGIBMGA004263-TA	1e-92	98	sequence:nscaf2782:39404:40960:+
BGIBMGA012669-TA	BGIBMGA004263-TA	1e-92	98	sequence:nscaf2782:39404:40960:+
BGIBMGA012669-TA	BGIBMGA004263-TA	7e-85	98	sequence:nscaf2782:39404:40960:+
BGIBMGA012669-TA	BGIBMGA013040-TA	6e-45	98	sequence:nscaf3058:5940269:5940925:+
BGIBMGA005783-TA	BGIBMGA009510-TA	5e-77	97	sequence:nscaf2953:1837607:1838898:+
BGIBMGA005783-TA	BGIBMGA009510-TA	2e-24	100	sequence:nscaf2953:1837607:1838898:+
BGIBMGA014315-TA	BGIBMGA006478-TA	0	95	sequence:nscaf2853:2313962:2315658:+
BGIBMGA014315-TA	BGIBMGA006478-TA	1e-49	92	sequence:nscaf2853:2313962:2315658:+
BGIBMGA014315-TA	BGIBMGA006478-TA	3e-31	92	sequence:nscaf2853:2313962:2315658:+
BGIBMGA014315-TA	BGIBMGA006483-TA	0	91	sequence:nscaf2853:2354805:2356483:+
BGIBMGA014315-TA	BGIBMGA006483-TA	1e-49	91	sequence:nscaf2853:2354805:2356483:+
BGIBMGA014315-TA	BGIBMGA006483-TA	3e-31	92	sequence:nscaf2853:2354805:2356483:+
BGIBMGA014315-TA	BGIBMGA006398-TA	1e-146	89	sequence:nscaf2853:2339490:2345332:-
BGIBMGA014315-TA	BGIBMGA006398-TA	4e-80	92	sequence:nscaf2853:2339490:2345332:-
BGIBMGA014315-TA	BGIBMGA006398-TA	1e-61	88	sequence:nscaf2853:2339490:2345332:-
BGIBMGA014315-TA	BGIBMGA006398-TA	6e-45	90	sequence:nscaf2853:2339490:2345332:-
BGIBMGA014315-TA	BGIBMGA006398-TA	1e-33	93	sequence:nscaf2853:2339490:2345332:-
BGIBMGA014315-TA	BGIBMGA006398-TA	5e-33	88	sequence:nscaf2853:2339490:2345332:-
BGIBMGA014315-TA	BGIBMGA006398-TA	8e-29	90	sequence:nscaf2853:2339490:2345332:-
BGIBMGA014315-TA	BGIBMGA006398-TA	7e-26	90	sequence:nscaf2853:2339490:2345332:-
BGIBMGA014315-TA	BGIBMGA006398-TA	2e-23	87	sequence:nscaf2853:2339490:2345332:-
BGIBMGA014315-TA	BGIBMGA006482-TA	2e-97	92	sequence:nscaf2853:2333810:2335327:+
BGIBMGA014315-TA	BGIBMGA006482-TA	2e-84	93	sequence:nscaf2853:2333810:2335327:+
BGIBMGA014315-TA	BGIBMGA006482-TA	2e-51	91	sequence:nscaf2853:2333810:2335327:+
BGIBMGA014315-TA	BGIBMGA006482-TA	1e-46	90	sequence:nscaf2853:2333810:2335327:+
BGIBMGA014315-TA	BGIBMGA006482-TA	3e-31	91	sequence:nscaf2853:2333810:2335327:+
BGIBMGA014315-TA	BGIBMGA006479-TA	2e-97	89	sequence:nscaf2853:2316580:2318405:+
BGIBMGA014315-TA	BGIBMGA006479-TA	6e-88	93	sequence:nscaf2853:2316580:2318405:+
BGIBMGA014315-TA	BGIBMGA006479-TA	1e-70	90	sequence:nscaf2853:2316580:2318405:+
BGIBMGA014315-TA	BGIBMGA006479-TA	1e-42	89	sequence:nscaf2853:2316580:2318405:+
BGIBMGA014315-TA	BGIBMGA006479-TA	8e-29	90	sequence:nscaf2853:2316580:2318405:+
BGIBMGA014315-TA	BGIBMGA006479-TA	2e-26	89	sequence:nscaf2853:2316580:2318405:+
BGIBMGA014315-TA	BGIBMGA006481-TA	7e-91	94	sequence:nscaf2853:2320790:2324052:+
BGIBMGA014315-TA	BGIBMGA006481-TA	3e-87	95	sequence:nscaf2853:2320790:2324052:+
BGIBMGA014315-TA	BGIBMGA006481-TA	2e-66	89	sequence:nscaf2853:2320790:2324052:+
BGIBMGA014315-TA	BGIBMGA006481-TA	4e-46	91	sequence:nscaf2853:2320790:2324052:+
BGIBMGA014315-TA	BGIBMGA006481-TA	8e-29	91	sequence:nscaf2853:2320790:2324052:+
BGIBMGA014315-TA	BGIBMGA006481-TA	8e-29	90	sequence:nscaf2853:2320790:2324052:+
BGIBMGA014315-TA	BGIBMGA006480-TA	1e-70	91	sequence:nscaf2853:2319811:2320194:+
BGIBMGA014315-TA	BGIBMGA006480-TA	1e-42	89	sequence:nscaf2853:2319811:2320194:+
BGIBMGA005543-TA	BGIBMGA004472-TA	2e-91	93	sequence:nscaf2795:2232547:2233374:+
BGIBMGA005543-TA	BGIBMGA009350-TA	2e-32	94	sequence:nscaf2948:53753:54757:+
BGIBMGA005543-TA	BGIBMGA009350-TA	3e-22	95	sequence:nscaf2948:53753:54757:+
BGIBMGA004508-TA	BGIBMGA014608-TA	1e-112	99	sequence:scaffold925:5061:7554:+
BGIBMGA004508-TA	BGIBMGA004509-TA	7e-51	97	sequence:nscaf2797:1252100:1254179:-
BGIBMGA004508-TA	BGIBMGA004509-TA	7e-48	98	sequence:nscaf2797:1252100:1254179:-
BGIBMGA004508-TA	BGIBMGA004538-TA	9e-29	90	sequence:nscaf2797:1285970:1287521:+
BGIBMGA011001-TA	BGIBMGA011000-TA	0	97	sequence:nscaf3013:1319845:1324681:+
BGIBMGA011001-TA	BGIBMGA011000-TA	1e-164	96	sequence:nscaf3013:1319845:1324681:+
BGIBMGA011001-TA	BGIBMGA011002-TA	1e-166	96	sequence:nscaf3013:1341740:1347880:+
BGIBMGA012722-TA	BGIBMGA002902-TA	5e-34	81	sequence:nscaf2575:1948672:1951370:+
BGIBMGA012722-TA	BGIBMGA002899-TA	3e-29	81	sequence:nscaf2575:1850930:1853621:+
BGIBMGA012722-TA	BGIBMGA002796-TA	2e-27	81	sequence:nscaf2575:2207731:2209770:-
BGIBMGA012722-TA	BGIBMGA002901-TA	4e-22	80	sequence:nscaf2575:1915826:1918364:+
BGIBMGA014574-TA	BGIBMGA012745-TA	0	93	sequence:nscaf3056:665071:666339:+
BGIBMGA014574-TA	BGIBMGA014575-TA	0	90	sequence:scaffold852:9557:10861:+
BGIBMGA014574-TA	BGIBMGA012649-TA	0	91	sequence:nscaf3053:265:6703:-
BGIBMGA002254-TA	BGIBMGA014604-TA	1e-146	94	sequence:scaffold922:6722:8887:-
BGIBMGA002254-TA	BGIBMGA014604-TA	3e-33	90	sequence:scaffold922:6722:8887:-
BGIBMGA013160-TA	BGIBMGA013161-TA	0	95	sequence:nscaf3063:3026184:3028385:-
BGIBMGA002666-TA	BGIBMGA002626-TA	1e-166	95	sequence:nscaf2529:1442664:1447992:-
BGIBMGA002666-TA	BGIBMGA002627-TA	1e-127	91	sequence:nscaf2529:1429329:1433213:-
BGIBMGA002505-TA	BGIBMGA008480-TA	1e-161	99	sequence:nscaf2902:4409834:4410312:+
BGIBMGA002505-TA	BGIBMGA008183-TA	1e-161	99	sequence:nscaf2891:1355579:1356402:+
BGIBMGA002505-TA	BGIBMGA003426-TA	1e-160	99	sequence:nscaf2655:2872198:2874175:+
BGIBMGA002505-TA	BGIBMGA010692-TA	1e-159	99	sequence:nscaf3002:48267:48747:-
BGIBMGA002505-TA	BGIBMGA012676-TA	1e-159	99	sequence:nscaf3055:1124659:1125132:-
BGIBMGA002505-TA	BGIBMGA008962-TA	1e-159	99	sequence:nscaf2930:1526288:1527677:+
BGIBMGA002505-TA	BGIBMGA002498-TA	1e-154	98	sequence:nscaf2511:2356492:2357230:+
BGIBMGA002505-TA	BGIBMGA010252-TA	1e-153	98	sequence:nscaf2986:3412369:3414549:+
BGIBMGA002505-TA	BGIBMGA012243-TA	1e-152	98	sequence:nscaf3040:2965716:2967832:-
BGIBMGA002505-TA	BGIBMGA003471-TA	1e-149	97	sequence:nscaf2674:6408778:6409364:-
BGIBMGA002505-TA	BGIBMGA007699-TA	1e-148	98	sequence:nscaf2888:4326103:4326579:-
BGIBMGA002505-TA	BGIBMGA008306-TA	1e-145	98	sequence:nscaf2902:10362746:10363093:-
BGIBMGA002505-TA	BGIBMGA001170-TA	1e-145	97	sequence:nscaf1898:7460079:7460946:+
BGIBMGA002505-TA	BGIBMGA002599-TA	1e-144	98	sequence:nscaf2529:2654115:2654672:-
BGIBMGA002505-TA	BGIBMGA002599-TA	3e-32	89	sequence:nscaf2529:2654115:2654672:-
BGIBMGA002505-TA	BGIBMGA000329-TA	1e-144	97	sequence:nscaf1681:644697:650382:-
BGIBMGA002505-TA	BGIBMGA005081-TA	1e-139	96	sequence:nscaf2823:1314118:1314615:-
BGIBMGA002505-TA	BGIBMGA001134-TA	1e-136	96	sequence:nscaf1898:5097587:5098120:+
BGIBMGA002505-TA	BGIBMGA002049-TA	1e-135	99	sequence:nscaf2210:676742:677248:-
BGIBMGA002505-TA	BGIBMGA013853-TA	1e-132	96	sequence:nscaf3098:206372:207121:+
BGIBMGA002505-TA	BGIBMGA013853-TA	1e-58	97	sequence:nscaf3098:206372:207121:+
BGIBMGA002505-TA	BGIBMGA006256-TA	1e-131	98	sequence:nscaf2852:2419137:2419631:-
BGIBMGA002505-TA	BGIBMGA013689-TA	1e-130	98	sequence:nscaf3090:38393:43026:-
BGIBMGA002505-TA	BGIBMGA004173-TA	1e-128	95	sequence:nscaf2770:27971:31535:-
BGIBMGA002505-TA	BGIBMGA009455-TA	1e-126	97	sequence:nscaf2953:1848895:1850802:-
BGIBMGA002505-TA	BGIBMGA011300-TA	1e-126	95	sequence:nscaf3026:62484:63096:+
BGIBMGA002505-TA	BGIBMGA011300-TA	3e-44	93	sequence:nscaf3026:62484:63096:+
BGIBMGA002505-TA	BGIBMGA010219-TA	1e-126	97	sequence:nscaf2986:2308086:2308595:+
BGIBMGA002505-TA	BGIBMGA004479-TA	1e-125	95	sequence:nscaf2795:2431840:2432850:+
BGIBMGA002505-TA	BGIBMGA004479-TA	2e-36	91	sequence:nscaf2795:2431840:2432850:+
BGIBMGA002505-TA	BGIBMGA009217-TA	1e-123	97	sequence:nscaf2943:2303022:2303494:-
BGIBMGA002505-TA	BGIBMGA007657-TA	1e-123	97	sequence:nscaf2888:7327943:7328446:-
BGIBMGA002505-TA	BGIBMGA011787-TA	1e-121	100	sequence:nscaf3031:1400200:1400661:+
BGIBMGA002505-TA	BGIBMGA005833-TA	1e-119	97	sequence:nscaf2839:514493:515834:-
BGIBMGA002505-TA	BGIBMGA006543-TA	1e-115	99	sequence:nscaf2855:7076866:7077279:-
BGIBMGA002505-TA	BGIBMGA006543-TA	6e-24	96	sequence:nscaf2855:7076866:7077279:-
BGIBMGA002505-TA	BGIBMGA007627-TA	1e-113	99	sequence:nscaf2888:8596616:8604828:-
BGIBMGA002505-TA	BGIBMGA003030-TA	1e-113	99	sequence:nscaf2589:3412591:3413340:-
BGIBMGA002505-TA	BGIBMGA013804-TA	1e-110	98	sequence:nscaf3097:2998632:2999051:+
BGIBMGA002505-TA	BGIBMGA013804-TA	2e-27	98	sequence:nscaf3097:2998632:2999051:+
BGIBMGA002505-TA	BGIBMGA001688-TA	3e-90	97	sequence:nscaf2176:706694:711216:-
BGIBMGA002505-TA	BGIBMGA001688-TA	2e-42	97	sequence:nscaf2176:706694:711216:-
BGIBMGA002505-TA	BGIBMGA011060-TA	3e-87	93	sequence:nscaf3015:521680:522197:+
BGIBMGA002505-TA	BGIBMGA011060-TA	2e-27	98	sequence:nscaf3015:521680:522197:+
BGIBMGA002505-TA	BGIBMGA003748-TA	7e-79	97	sequence:nscaf2674:7462202:7462912:+
BGIBMGA002505-TA	BGIBMGA003748-TA	1e-28	97	sequence:nscaf2674:7462202:7462912:+
BGIBMGA002505-TA	BGIBMGA003748-TA	2e-23	86	sequence:nscaf2674:7462202:7462912:+
BGIBMGA002505-TA	BGIBMGA005725-TA	2e-76	96	sequence:nscaf2835:8402:8830:-
BGIBMGA002505-TA	BGIBMGA002744-TA	2e-76	96	sequence:nscaf2556:53985:55368:-
BGIBMGA002505-TA	BGIBMGA002183-TA	2e-76	96	sequence:nscaf2216:1390312:1391028:+
BGIBMGA002505-TA	BGIBMGA002183-TA	3e-41	94	sequence:nscaf2216:1390312:1391028:+
BGIBMGA002505-TA	BGIBMGA002183-TA	3e-32	89	sequence:nscaf2216:1390312:1391028:+
BGIBMGA002505-TA	BGIBMGA002166-TA	2e-76	96	sequence:nscaf2216:1843932:1844624:-
BGIBMGA002505-TA	BGIBMGA002166-TA	1e-43	95	sequence:nscaf2216:1843932:1844624:-
BGIBMGA002505-TA	BGIBMGA002166-TA	2e-27	88	sequence:nscaf2216:1843932:1844624:-
BGIBMGA002505-TA	BGIBMGA006078-TA	3e-75	96	sequence:nscaf2847:410285:411753:-
BGIBMGA002505-TA	BGIBMGA006078-TA	2e-39	94	sequence:nscaf2847:410285:411753:-
BGIBMGA002505-TA	BGIBMGA006078-TA	3e-32	89	sequence:nscaf2847:410285:411753:-
BGIBMGA002505-TA	BGIBMGA013839-TA	1e-74	96	sequence:nscaf3098:132438:133018:-
BGIBMGA002505-TA	BGIBMGA013839-TA	1e-21	91	sequence:nscaf3098:132438:133018:-
BGIBMGA002505-TA	BGIBMGA009761-TA	4e-74	96	sequence:nscaf2964:2303977:2304507:+
BGIBMGA002505-TA	BGIBMGA009243-TA	4e-74	96	sequence:nscaf2943:745727:748962:-
BGIBMGA002505-TA	BGIBMGA009243-TA	1e-46	93	sequence:nscaf2943:745727:748962:-
BGIBMGA002505-TA	BGIBMGA009243-TA	6e-21	93	sequence:nscaf2943:745727:748962:-
BGIBMGA002505-TA	BGIBMGA004829-TA	4e-74	96	sequence:nscaf2818:564901:566893:-
BGIBMGA002505-TA	BGIBMGA004829-TA	1e-43	95	sequence:nscaf2818:564901:566893:-
BGIBMGA002505-TA	BGIBMGA004829-TA	1e-34	90	sequence:nscaf2818:564901:566893:-
BGIBMGA002505-TA	BGIBMGA004789-TA	4e-74	96	sequence:nscaf2818:2752635:2753153:-
BGIBMGA002505-TA	BGIBMGA004789-TA	2e-26	93	sequence:nscaf2818:2752635:2753153:-
BGIBMGA002505-TA	BGIBMGA003389-TA	4e-74	96	sequence:nscaf2655:513934:515200:+
BGIBMGA002505-TA	BGIBMGA003389-TA	1e-46	93	sequence:nscaf2655:513934:515200:+
BGIBMGA002505-TA	BGIBMGA003389-TA	5e-46	95	sequence:nscaf2655:513934:515200:+
BGIBMGA002505-TA	BGIBMGA003389-TA	6e-21	93	sequence:nscaf2655:513934:515200:+
BGIBMGA002505-TA	BGIBMGA002701-TA	4e-74	96	sequence:nscaf2529:4100227:4100808:+
BGIBMGA002505-TA	BGIBMGA002701-TA	1e-46	93	sequence:nscaf2529:4100227:4100808:+
BGIBMGA002505-TA	BGIBMGA002701-TA	6e-21	93	sequence:nscaf2529:4100227:4100808:+
BGIBMGA002505-TA	BGIBMGA002438-TA	4e-74	96	sequence:nscaf2511:1024829:1027436:-
BGIBMGA002505-TA	BGIBMGA002438-TA	3e-44	92	sequence:nscaf2511:1024829:1027436:-
BGIBMGA002505-TA	BGIBMGA001065-TA	2e-73	97	sequence:nscaf1898:862522:864002:-
BGIBMGA002505-TA	BGIBMGA001065-TA	1e-43	95	sequence:nscaf1898:862522:864002:-
BGIBMGA002505-TA	BGIBMGA014565-TA	1e-71	95	sequence:scaffold838:16538:17649:-
BGIBMGA002505-TA	BGIBMGA014565-TA	2e-39	94	sequence:scaffold838:16538:17649:-
BGIBMGA002505-TA	BGIBMGA014565-TA	4e-25	88	sequence:scaffold838:16538:17649:-
BGIBMGA002505-TA	BGIBMGA013966-TA	1e-71	95	sequence:nscaf3099:1417775:1418350:+
BGIBMGA002505-TA	BGIBMGA013966-TA	1e-46	93	sequence:nscaf3099:1417775:1418350:+
BGIBMGA002505-TA	BGIBMGA013966-TA	6e-21	93	sequence:nscaf3099:1417775:1418350:+
BGIBMGA002505-TA	BGIBMGA012157-TA	1e-71	95	sequence:nscaf3035:793290:794167:-
BGIBMGA002505-TA	BGIBMGA012157-TA	1e-46	93	sequence:nscaf3035:793290:794167:-
BGIBMGA002505-TA	BGIBMGA012157-TA	6e-21	93	sequence:nscaf3035:793290:794167:-
BGIBMGA002505-TA	BGIBMGA007316-TA	1e-71	95	sequence:nscaf2879:27970:29131:-
BGIBMGA002505-TA	BGIBMGA007316-TA	1e-46	93	sequence:nscaf2879:27970:29131:-
BGIBMGA002505-TA	BGIBMGA007316-TA	6e-21	93	sequence:nscaf2879:27970:29131:-
BGIBMGA002505-TA	BGIBMGA006660-TA	1e-71	95	sequence:nscaf2855:1410136:1410954:-
BGIBMGA002505-TA	BGIBMGA006660-TA	1e-46	95	sequence:nscaf2855:1410136:1410954:-
BGIBMGA002505-TA	BGIBMGA006660-TA	5e-46	95	sequence:nscaf2855:1410136:1410954:-
BGIBMGA002505-TA	BGIBMGA006660-TA	3e-44	92	sequence:nscaf2855:1410136:1410954:-
BGIBMGA002505-TA	BGIBMGA006660-TA	7e-42	95	sequence:nscaf2855:1410136:1410954:-
BGIBMGA002505-TA	BGIBMGA005871-TA	1e-71	95	sequence:nscaf2839:685766:686457:+
BGIBMGA002505-TA	BGIBMGA005871-TA	1e-46	93	sequence:nscaf2839:685766:686457:+
BGIBMGA002505-TA	BGIBMGA005871-TA	6e-21	93	sequence:nscaf2839:685766:686457:+
BGIBMGA002505-TA	BGIBMGA005072-TA	1e-71	95	sequence:nscaf2823:1789657:1790977:-
BGIBMGA002505-TA	BGIBMGA005072-TA	1e-46	96	sequence:nscaf2823:1789657:1790977:-
BGIBMGA002505-TA	BGIBMGA005072-TA	6e-30	88	sequence:nscaf2823:1789657:1790977:-
BGIBMGA002505-TA	BGIBMGA003792-TA	1e-71	95	sequence:nscaf2681:874784:875566:+
BGIBMGA002505-TA	BGIBMGA003792-TA	3e-44	97	sequence:nscaf2681:874784:875566:+
BGIBMGA002505-TA	BGIBMGA003792-TA	1e-43	95	sequence:nscaf2681:874784:875566:+
BGIBMGA002505-TA	BGIBMGA003792-TA	1e-34	90	sequence:nscaf2681:874784:875566:+
BGIBMGA002505-TA	BGIBMGA003792-TA	2e-29	90	sequence:nscaf2681:874784:875566:+
BGIBMGA002505-TA	BGIBMGA003692-TA	1e-71	95	sequence:nscaf2674:4914435:4915076:+
BGIBMGA002505-TA	BGIBMGA003692-TA	3e-44	95	sequence:nscaf2674:4914435:4915076:+
BGIBMGA002505-TA	BGIBMGA003692-TA	6e-30	88	sequence:nscaf2674:4914435:4915076:+
BGIBMGA002505-TA	BGIBMGA002003-TA	1e-71	95	sequence:nscaf2210:4620737:4621257:-
BGIBMGA002505-TA	BGIBMGA002003-TA	5e-43	96	sequence:nscaf2210:4620737:4621257:-
BGIBMGA002505-TA	BGIBMGA002003-TA	6e-30	88	sequence:nscaf2210:4620737:4621257:-
BGIBMGA002505-TA	BGIBMGA001603-TA	1e-71	95	sequence:nscaf2176:4350066:4352489:-
BGIBMGA002505-TA	BGIBMGA001603-TA	1e-28	97	sequence:nscaf2176:4350066:4352489:-
BGIBMGA002505-TA	BGIBMGA000785-TA	1e-71	95	sequence:nscaf1705:105300:105881:+
BGIBMGA002505-TA	BGIBMGA000785-TA	7e-42	92	sequence:nscaf1705:105300:105881:+
BGIBMGA002505-TA	BGIBMGA012835-TA	4e-71	95	sequence:nscaf3058:4608268:4608949:-
BGIBMGA002505-TA	BGIBMGA012835-TA	3e-56	96	sequence:nscaf3058:4608268:4608949:-
BGIBMGA002505-TA	BGIBMGA012835-TA	2e-36	91	sequence:nscaf3058:4608268:4608949:-
BGIBMGA002505-TA	BGIBMGA009348-TA	4e-71	95	sequence:nscaf2948:17118:24118:-
BGIBMGA002505-TA	BGIBMGA009348-TA	1e-43	95	sequence:nscaf2948:17118:24118:-
BGIBMGA002505-TA	BGIBMGA008143-TA	4e-71	95	sequence:nscaf2891:1092365:1097687:-
BGIBMGA002505-TA	BGIBMGA001673-TA	4e-71	95	sequence:nscaf2176:1524461:1525061:-
BGIBMGA002505-TA	BGIBMGA001673-TA	2e-51	96	sequence:nscaf2176:1524461:1525061:-
BGIBMGA002505-TA	BGIBMGA013999-TA	2e-70	95	sequence:nscaf3099:3304245:3304886:+
BGIBMGA002505-TA	BGIBMGA013999-TA	5e-46	96	sequence:nscaf3099:3304245:3304886:+
BGIBMGA002505-TA	BGIBMGA013999-TA	3e-32	89	sequence:nscaf3099:3304245:3304886:+
BGIBMGA002505-TA	BGIBMGA009203-TA	3e-69	95	sequence:nscaf2943:3824239:3824705:-
BGIBMGA002505-TA	BGIBMGA007122-TA	3e-69	95	sequence:nscaf2865:4553526:4553942:+
BGIBMGA002505-TA	BGIBMGA004636-TA	3e-69	95	sequence:nscaf2808:4317:4950:-
BGIBMGA002505-TA	BGIBMGA004636-TA	5e-49	94	sequence:nscaf2808:4317:4950:-
BGIBMGA002505-TA	BGIBMGA010034-TA	1e-68	99	sequence:nscaf2983:409635:410054:-
BGIBMGA002505-TA	BGIBMGA010034-TA	4e-28	98	sequence:nscaf2983:409635:410054:-
BGIBMGA002505-TA	BGIBMGA006969-TA	4e-68	95	sequence:nscaf2860:3179627:3180267:+
BGIBMGA002505-TA	BGIBMGA006969-TA	5e-46	96	sequence:nscaf2860:3179627:3180267:+
BGIBMGA002505-TA	BGIBMGA006969-TA	3e-32	89	sequence:nscaf2860:3179627:3180267:+
BGIBMGA002505-TA	BGIBMGA010984-TA	1e-65	94	sequence:nscaf3013:198913:199275:+
BGIBMGA002505-TA	BGIBMGA008229-TA	6e-64	94	sequence:nscaf2899:320031:320315:+
BGIBMGA002505-TA	BGIBMGA007326-TA	2e-63	99	sequence:nscaf2882:212511:213093:+
BGIBMGA002505-TA	BGIBMGA007326-TA	1e-46	94	sequence:nscaf2882:212511:213093:+
BGIBMGA002505-TA	BGIBMGA007326-TA	6e-21	93	sequence:nscaf2882:212511:213093:+
BGIBMGA002505-TA	BGIBMGA004148-TA	2e-63	93	sequence:nscaf2770:2004432:2005139:-
BGIBMGA002505-TA	BGIBMGA004148-TA	2e-36	92	sequence:nscaf2770:2004432:2005139:-
BGIBMGA002505-TA	BGIBMGA004148-TA	2e-30	89	sequence:nscaf2770:2004432:2005139:-
BGIBMGA002505-TA	BGIBMGA003108-TA	2e-63	94	sequence:nscaf2589:2542467:2543078:+
BGIBMGA002505-TA	BGIBMGA003108-TA	8e-45	94	sequence:nscaf2589:2542467:2543078:+
BGIBMGA002505-TA	BGIBMGA003108-TA	2e-23	88	sequence:nscaf2589:2542467:2543078:+
BGIBMGA002505-TA	BGIBMGA007336-TA	9e-63	94	sequence:nscaf2883:2289175:2293470:-
BGIBMGA002505-TA	BGIBMGA007336-TA	1e-37	92	sequence:nscaf2883:2289175:2293470:-
BGIBMGA002505-TA	BGIBMGA002367-TA	9e-63	93	sequence:nscaf2408:21579:22214:-
BGIBMGA002505-TA	BGIBMGA002367-TA	7e-42	95	sequence:nscaf2408:21579:22214:-
BGIBMGA002505-TA	BGIBMGA002367-TA	2e-27	88	sequence:nscaf2408:21579:22214:-
BGIBMGA002505-TA	BGIBMGA013798-TA	1e-61	95	sequence:nscaf3097:2311063:2311533:+
BGIBMGA002505-TA	BGIBMGA013798-TA	7e-36	92	sequence:nscaf3097:2311063:2311533:+
BGIBMGA002505-TA	BGIBMGA013798-TA	6e-27	88	sequence:nscaf3097:2311063:2311533:+
BGIBMGA002505-TA	BGIBMGA006309-TA	2e-60	93	sequence:nscaf2852:1199362:1200964:+
BGIBMGA002505-TA	BGIBMGA006309-TA	1e-40	95	sequence:nscaf2852:1199362:1200964:+
BGIBMGA002505-TA	BGIBMGA006309-TA	1e-34	90	sequence:nscaf2852:1199362:1200964:+
BGIBMGA002505-TA	BGIBMGA004842-TA	2e-60	93	sequence:nscaf2818:600672:601312:+
BGIBMGA002505-TA	BGIBMGA004842-TA	7e-39	93	sequence:nscaf2818:600672:601312:+
BGIBMGA002505-TA	BGIBMGA004842-TA	4e-37	91	sequence:nscaf2818:600672:601312:+
BGIBMGA002505-TA	BGIBMGA011927-TA	1e-58	97	sequence:nscaf3032:774837:775007:-
BGIBMGA002505-TA	BGIBMGA012815-TA	3e-56	96	sequence:nscaf3058:5719154:5719735:-
BGIBMGA002505-TA	BGIBMGA012815-TA	5e-43	96	sequence:nscaf3058:5719154:5719735:-
BGIBMGA002505-TA	BGIBMGA012815-TA	3e-41	94	sequence:nscaf3058:5719154:5719735:-
BGIBMGA002505-TA	BGIBMGA012815-TA	3e-41	94	sequence:nscaf3058:5719154:5719735:-
BGIBMGA002505-TA	BGIBMGA012815-TA	3e-38	93	sequence:nscaf3058:5719154:5719735:-
BGIBMGA002505-TA	BGIBMGA012815-TA	2e-36	92	sequence:nscaf3058:5719154:5719735:-
BGIBMGA002505-TA	BGIBMGA008305-TA	1e-55	92	sequence:nscaf2902:10424678:10426588:-
BGIBMGA002505-TA	BGIBMGA008305-TA	3e-38	92	sequence:nscaf2902:10424678:10426588:-
BGIBMGA002505-TA	BGIBMGA005484-TA	1e-55	91	sequence:nscaf2828:4337830:4346780:+
BGIBMGA002505-TA	BGIBMGA005484-TA	1e-40	94	sequence:nscaf2828:4337830:4346780:+
BGIBMGA002505-TA	BGIBMGA005484-TA	3e-32	89	sequence:nscaf2828:4337830:4346780:+
BGIBMGA002505-TA	BGIBMGA012064-TA	8e-54	96	sequence:nscaf3034:992246:992828:-
BGIBMGA002505-TA	BGIBMGA012064-TA	3e-44	96	sequence:nscaf3034:992246:992828:-
BGIBMGA002505-TA	BGIBMGA001455-TA	8e-54	93	sequence:nscaf2136:2038628:2040011:-
BGIBMGA002505-TA	BGIBMGA001455-TA	2e-39	95	sequence:nscaf2136:2038628:2040011:-
BGIBMGA002505-TA	BGIBMGA001455-TA	3e-32	89	sequence:nscaf2136:2038628:2040011:-
BGIBMGA002505-TA	BGIBMGA013620-TA	8e-51	95	sequence:nscaf3079:516309:520962:+
BGIBMGA002505-TA	BGIBMGA013620-TA	1e-21	94	sequence:nscaf3079:516309:520962:+
BGIBMGA002505-TA	BGIBMGA001779-TA	5e-49	94	sequence:nscaf2176:2089733:2104238:+
BGIBMGA002505-TA	BGIBMGA004552-TA	2e-48	95	sequence:nscaf2800:1544966:1545413:-
BGIBMGA002505-TA	BGIBMGA001387-TA	8e-48	94	sequence:nscaf2136:7987332:7991024:-
BGIBMGA002505-TA	BGIBMGA001387-TA	4e-28	97	sequence:nscaf2136:7987332:7991024:-
BGIBMGA002505-TA	BGIBMGA009889-TA	1e-46	93	sequence:nscaf2970:1160831:1162557:+
BGIBMGA002505-TA	BGIBMGA009889-TA	1e-43	95	sequence:nscaf2970:1160831:1162557:+
BGIBMGA002505-TA	BGIBMGA009889-TA	6e-21	93	sequence:nscaf2970:1160831:1162557:+
BGIBMGA002505-TA	BGIBMGA005870-TA	1e-46	93	sequence:nscaf2839:684570:684740:+
BGIBMGA002505-TA	BGIBMGA005870-TA	6e-21	93	sequence:nscaf2839:684570:684740:+
BGIBMGA002505-TA	BGIBMGA014301-TA	5e-46	96	sequence:scaffold1189:7207:7437:-
BGIBMGA002505-TA	BGIBMGA014301-TA	1e-34	90	sequence:scaffold1189:7207:7437:-
BGIBMGA002505-TA	BGIBMGA005707-TA	5e-46	94	sequence:nscaf2830:237254:237424:+
BGIBMGA002505-TA	BGIBMGA001517-TA	5e-46	96	sequence:nscaf2136:2066058:2066348:+
BGIBMGA002505-TA	BGIBMGA001517-TA	3e-32	89	sequence:nscaf2136:2066058:2066348:+
BGIBMGA002505-TA	BGIBMGA012951-TA	2e-45	96	sequence:nscaf3058:1797506:1799704:+
BGIBMGA002505-TA	BGIBMGA012951-TA	2e-42	94	sequence:nscaf3058:1797506:1799704:+
BGIBMGA002505-TA	BGIBMGA012951-TA	3e-32	89	sequence:nscaf3058:1797506:1799704:+
BGIBMGA002505-TA	BGIBMGA013101-TA	3e-44	92	sequence:nscaf3058:8917401:8917790:+
BGIBMGA002505-TA	BGIBMGA013101-TA	2e-33	92	sequence:nscaf3058:8917401:8917790:+
BGIBMGA002505-TA	BGIBMGA011186-TA	1e-43	95	sequence:nscaf3026:6069220:6084001:-
BGIBMGA002505-TA	BGIBMGA011186-TA	1e-34	90	sequence:nscaf3026:6069220:6084001:-
BGIBMGA002505-TA	BGIBMGA011186-TA	7e-33	96	sequence:nscaf3026:6069220:6084001:-
BGIBMGA002505-TA	BGIBMGA011186-TA	1e-31	91	sequence:nscaf3026:6069220:6084001:-
BGIBMGA002505-TA	BGIBMGA011186-TA	1e-31	91	sequence:nscaf3026:6069220:6084001:-
BGIBMGA002505-TA	BGIBMGA011186-TA	2e-29	91	sequence:nscaf3026:6069220:6084001:-
BGIBMGA002505-TA	BGIBMGA002256-TA	3e-41	94	sequence:nscaf2330:2185393:2187848:-
BGIBMGA002505-TA	BGIBMGA002256-TA	2e-33	90	sequence:nscaf2330:2185393:2187848:-
BGIBMGA002505-TA	BGIBMGA004883-TA	1e-40	94	sequence:nscaf2818:2937354:2937653:+
BGIBMGA002505-TA	BGIBMGA009171-TA	7e-39	93	sequence:nscaf2938:332123:332461:-
BGIBMGA002505-TA	BGIBMGA009171-TA	1e-24	89	sequence:nscaf2938:332123:332461:-
BGIBMGA002505-TA	BGIBMGA005705-TA	7e-39	95	sequence:nscaf2830:87949:90731:+
BGIBMGA002505-TA	BGIBMGA008527-TA	3e-38	92	sequence:nscaf2902:7802974:7803896:+
BGIBMGA002505-TA	BGIBMGA008527-TA	2e-30	91	sequence:nscaf2902:7802974:7803896:+
BGIBMGA002505-TA	BGIBMGA008527-TA	2e-30	91	sequence:nscaf2902:7802974:7803896:+
BGIBMGA002505-TA	BGIBMGA008527-TA	2e-29	89	sequence:nscaf2902:7802974:7803896:+
BGIBMGA002505-TA	BGIBMGA008527-TA	1e-28	89	sequence:nscaf2902:7802974:7803896:+
BGIBMGA002505-TA	BGIBMGA008527-TA	4e-28	89	sequence:nscaf2902:7802974:7803896:+
BGIBMGA002505-TA	BGIBMGA004086-TA	4e-25	96	sequence:nscaf2767:713249:713542:+
BGIBMGA002505-TA	BGIBMGA004086-TA	6e-21	98	sequence:nscaf2767:713249:713542:+
BGIBMGA002505-TA	BGIBMGA012821-TA	2e-23	93	sequence:nscaf3058:5446812:5446964:-
BGIBMGA004320-TA	BGIBMGA004306-TA	0	91	sequence:nscaf2789:466013:473426:-
BGIBMGA004320-TA	BGIBMGA004306-TA	4e-97	85	sequence:nscaf2789:466013:473426:-
BGIBMGA004320-TA	BGIBMGA004304-TA	0	89	sequence:nscaf2789:492265:495970:-
BGIBMGA004320-TA	BGIBMGA004304-TA	1e-109	87	sequence:nscaf2789:492265:495970:-
BGIBMGA004320-TA	BGIBMGA004325-TA	0	94	sequence:nscaf2789:435998:445079:+
BGIBMGA004320-TA	BGIBMGA004325-TA	1e-127	91	sequence:nscaf2789:435998:445079:+
BGIBMGA004320-TA	BGIBMGA004325-TA	1e-81	93	sequence:nscaf2789:435998:445079:+
BGIBMGA004320-TA	BGIBMGA004325-TA	2e-49	87	sequence:nscaf2789:435998:445079:+
BGIBMGA004320-TA	BGIBMGA004325-TA	4e-23	84	sequence:nscaf2789:435998:445079:+
BGIBMGA004320-TA	BGIBMGA004323-TA	1e-177	98	sequence:nscaf2789:382357:401571:+
BGIBMGA004320-TA	BGIBMGA004323-TA	1e-174	93	sequence:nscaf2789:382357:401571:+
BGIBMGA004320-TA	BGIBMGA004323-TA	1e-114	89	sequence:nscaf2789:382357:401571:+
BGIBMGA004320-TA	BGIBMGA004323-TA	3e-98	87	sequence:nscaf2789:382357:401571:+
BGIBMGA004320-TA	BGIBMGA004322-TA	1e-159	99	sequence:nscaf2789:367741:369880:+
BGIBMGA004320-TA	BGIBMGA004322-TA	1e-91	87	sequence:nscaf2789:367741:369880:+
BGIBMGA004320-TA	BGIBMGA004326-TA	1e-131	91	sequence:nscaf2789:454203:457526:+
BGIBMGA004320-TA	BGIBMGA004326-TA	1e-118	98	sequence:nscaf2789:454203:457526:+
BGIBMGA004320-TA	BGIBMGA004326-TA	1e-109	91	sequence:nscaf2789:454203:457526:+
BGIBMGA004320-TA	BGIBMGA004326-TA	1e-100	86	sequence:nscaf2789:454203:457526:+
BGIBMGA001518-TA	BGIBMGA002257-TA	0	99	sequence:nscaf2330:2129257:2130324:-
BGIBMGA002486-TA	BGIBMGA002487-TA	6e-83	96	sequence:nscaf2511:2017764:2018128:+
BGIBMGA014428-TA	BGIBMGA014524-TA	0	99	sequence:scaffold769:10251:11882:-
BGIBMGA014428-TA	BGIBMGA014430-TA	0	95	sequence:scaffold644:31830:39124:+
BGIBMGA014428-TA	BGIBMGA014429-TA	0	95	sequence:scaffold644:11381:13100:+
BGIBMGA014428-TA	BGIBMGA014431-TA	0	94	sequence:scaffold644:47673:51571:+
BGIBMGA014428-TA	BGIBMGA010203-TA	1e-85	94	sequence:nscaf2986:1473450:1478611:+
BGIBMGA003656-TA	BGIBMGA003657-TA	4e-77	100	sequence:nscaf2674:2979656:2979856:+
BGIBMGA002257-TA	BGIBMGA001518-TA	0	99	sequence:nscaf2136:2134756:2135952:+
BGIBMGA014511-TA	BGIBMGA012691-TA	0	95	sequence:nscaf3055:151288:153074:+
BGIBMGA014511-TA	BGIBMGA014510-TA	0	96	sequence:scaffold755:10210:13076:+
BGIBMGA014511-TA	BGIBMGA014284-TA	1e-117	95	sequence:scaffold1075:4516:8151:+
BGIBMGA004305-TA	BGIBMGA004303-TA	0	95	sequence:nscaf2789:502760:504512:-
BGIBMGA004305-TA	BGIBMGA004321-TA	0	95	sequence:nscaf2789:351606:358651:+
BGIBMGA004305-TA	BGIBMGA004321-TA	3e-22	89	sequence:nscaf2789:351606:358651:+
BGIBMGA004305-TA	BGIBMGA004319-TA	1e-165	91	sequence:nscaf2789:321527:324086:+
BGIBMGA004305-TA	BGIBMGA004324-TA	1e-135	94	sequence:nscaf2789:429408:431779:+
BGIBMGA004305-TA	BGIBMGA004324-TA	1e-49	93	sequence:nscaf2789:429408:431779:+
BGIBMGA004305-TA	BGIBMGA004325-TA	1e-131	96	sequence:nscaf2789:435998:445079:+
BGIBMGA004305-TA	BGIBMGA004325-TA	3e-87	92	sequence:nscaf2789:435998:445079:+
BGIBMGA004305-TA	BGIBMGA004323-TA	1e-95	97	sequence:nscaf2789:382357:401571:+
BGIBMGA009573-TA	BGIBMGA008165-TA	0	93	sequence:nscaf2891:11977:13242:+
BGIBMGA009573-TA	BGIBMGA010877-TA	0	94	sequence:nscaf3005:17431:18357:+
BGIBMGA009573-TA	BGIBMGA010204-TA	0	95	sequence:nscaf2986:1481475:1482737:+
BGIBMGA009573-TA	BGIBMGA010204-TA	0	94	sequence:nscaf2986:1481475:1482737:+
BGIBMGA009573-TA	BGIBMGA014525-TA	1e-166	95	sequence:scaffold769:580:1681:+
BGIBMGA009573-TA	BGIBMGA014525-TA	1e-105	94	sequence:scaffold769:580:1681:+
BGIBMGA009573-TA	BGIBMGA010878-TA	2e-88	92	sequence:nscaf3005:20684:21890:+
BGIBMGA009573-TA	BGIBMGA010878-TA	7e-73	93	sequence:nscaf3005:20684:21890:+
BGIBMGA004610-TA	BGIBMGA008628-TA	2e-94	93	sequence:nscaf2905:243662:244086:+
BGIBMGA004610-TA	BGIBMGA008628-TA	1e-34	96	sequence:nscaf2905:243662:244086:+
BGIBMGA014115-TA	BGIBMGA014116-TA	0	96	sequence:nscaf463:79310:96865:-
BGIBMGA003973-TA	BGIBMGA003994-TA	0	100	sequence:nscaf2767:3193544:3196278:-
BGIBMGA014524-TA	BGIBMGA014428-TA	0	99	sequence:scaffold644:923:2605:-
BGIBMGA014524-TA	BGIBMGA010203-TA	1e-85	94	sequence:nscaf2986:1473450:1478611:+
BGIBMGA004323-TA	BGIBMGA004322-TA	0	95	sequence:nscaf2789:367741:369880:+
BGIBMGA004323-TA	BGIBMGA004322-TA	3e-22	100	sequence:nscaf2789:367741:369880:+
BGIBMGA004323-TA	BGIBMGA004304-TA	0	93	sequence:nscaf2789:492265:495970:-
BGIBMGA004323-TA	BGIBMGA004304-TA	1e-173	97	sequence:nscaf2789:492265:495970:-
BGIBMGA004323-TA	BGIBMGA004304-TA	1e-131	88	sequence:nscaf2789:492265:495970:-
BGIBMGA004323-TA	BGIBMGA004304-TA	1e-105	90	sequence:nscaf2789:492265:495970:-
BGIBMGA004323-TA	BGIBMGA004306-TA	0	93	sequence:nscaf2789:466013:473426:-
BGIBMGA004323-TA	BGIBMGA004306-TA	1e-163	91	sequence:nscaf2789:466013:473426:-
BGIBMGA004323-TA	BGIBMGA004306-TA	1e-134	93	sequence:nscaf2789:466013:473426:-
BGIBMGA004323-TA	BGIBMGA004306-TA	1e-129	93	sequence:nscaf2789:466013:473426:-
BGIBMGA004323-TA	BGIBMGA004325-TA	0	91	sequence:nscaf2789:435998:445079:+
BGIBMGA004323-TA	BGIBMGA004325-TA	0	92	sequence:nscaf2789:435998:445079:+
BGIBMGA004323-TA	BGIBMGA004325-TA	1e-110	88	sequence:nscaf2789:435998:445079:+
BGIBMGA004323-TA	BGIBMGA004325-TA	1e-85	95	sequence:nscaf2789:435998:445079:+
BGIBMGA004323-TA	BGIBMGA004325-TA	3e-34	88	sequence:nscaf2789:435998:445079:+
BGIBMGA004323-TA	BGIBMGA004320-TA	1e-177	98	sequence:nscaf2789:328578:331734:+
BGIBMGA004323-TA	BGIBMGA004320-TA	1e-174	93	sequence:nscaf2789:328578:331734:+
BGIBMGA004323-TA	BGIBMGA004320-TA	1e-113	89	sequence:nscaf2789:328578:331734:+
BGIBMGA004323-TA	BGIBMGA004320-TA	4e-98	87	sequence:nscaf2789:328578:331734:+
BGIBMGA004323-TA	BGIBMGA004321-TA	1e-172	98	sequence:nscaf2789:351606:358651:+
BGIBMGA004323-TA	BGIBMGA004321-TA	6e-91	97	sequence:nscaf2789:351606:358651:+
BGIBMGA004323-TA	BGIBMGA004326-TA	1e-169	96	sequence:nscaf2789:454203:457526:+
BGIBMGA004323-TA	BGIBMGA004326-TA	1e-150	94	sequence:nscaf2789:454203:457526:+
BGIBMGA004323-TA	BGIBMGA004326-TA	1e-132	92	sequence:nscaf2789:454203:457526:+
BGIBMGA004323-TA	BGIBMGA004326-TA	1e-131	98	sequence:nscaf2789:454203:457526:+
BGIBMGA004323-TA	BGIBMGA004326-TA	2e-87	90	sequence:nscaf2789:454203:457526:+
BGIBMGA004323-TA	BGIBMGA004319-TA	4e-95	97	sequence:nscaf2789:321527:324086:+
BGIBMGA004323-TA	BGIBMGA004305-TA	4e-95	97	sequence:nscaf2789:475867:484383:-
BGIBMGA004323-TA	BGIBMGA004303-TA	1e-92	97	sequence:nscaf2789:502760:504512:-
BGIBMGA004323-TA	BGIBMGA004324-TA	2e-78	94	sequence:nscaf2789:429408:431779:+
BGIBMGA014608-TA	BGIBMGA004508-TA	1e-112	99	sequence:nscaf2797:1274292:1276924:-
BGIBMGA014608-TA	BGIBMGA004509-TA	2e-53	98	sequence:nscaf2797:1252100:1254179:-
BGIBMGA003340-TA	BGIBMGA003339-TA	0	99	sequence:nscaf2655:1480773:1481099:-
BGIBMGA013241-TA	BGIBMGA013238-TA	0	92	sequence:nscaf3063:1616986:1618525:+
BGIBMGA013241-TA	BGIBMGA013240-TA	0	90	sequence:nscaf3063:1658928:1660250:+
BGIBMGA013241-TA	BGIBMGA013240-TA	2e-67	94	sequence:nscaf3063:1658928:1660250:+
BGIBMGA014436-TA	BGIBMGA010303-TA	1e-135	92	sequence:nscaf2987:19544:29543:+
BGIBMGA014436-TA	BGIBMGA010303-TA	2e-90	96	sequence:nscaf2987:19544:29543:+
BGIBMGA014436-TA	BGIBMGA010306-TA	6e-91	96	sequence:nscaf2987:110499:115016:+
BGIBMGA014436-TA	BGIBMGA010306-TA	3e-74	95	sequence:nscaf2987:110499:115016:+
BGIBMGA014436-TA	BGIBMGA010306-TA	2e-69	85	sequence:nscaf2987:110499:115016:+
BGIBMGA014436-TA	BGIBMGA014603-TA	3e-34	94	sequence:scaffold920:4201:5586:+
BGIBMGA014436-TA	BGIBMGA014603-TA	2e-32	100	sequence:scaffold920:4201:5586:+
BGIBMGA014079-TA	BGIBMGA012650-TA	1e-134	100	sequence:nscaf3053:28777:32017:+
BGIBMGA014550-TA	BGIBMGA006253-TA	0	99	sequence:nscaf2852:2922152:2923193:-
BGIBMGA001782-TA	BGIBMGA001784-TA	3e-28	100	sequence:nscaf2176:2253632:2262259:+
BGIBMGA001782-TA	BGIBMGA001784-TA	3e-22	94	sequence:nscaf2176:2253632:2262259:+
BGIBMGA007327-TA	BGIBMGA009787-TA	0	94	sequence:nscaf2964:3810605:3811733:+
BGIBMGA007327-TA	BGIBMGA009788-TA	1e-137	91	sequence:nscaf2964:3814768:3820151:+
BGIBMGA007327-TA	BGIBMGA009788-TA	1e-130	96	sequence:nscaf2964:3814768:3820151:+
BGIBMGA007327-TA	BGIBMGA009788-TA	2e-40	95	sequence:nscaf2964:3814768:3820151:+
BGIBMGA006130-TA	BGIBMGA008698-TA	2e-66	97	sequence:nscaf2912:86449:87080:-
BGIBMGA012691-TA	BGIBMGA014284-TA	1e-120	95	sequence:scaffold1075:4516:8151:+
BGIBMGA012691-TA	BGIBMGA014511-TA	0	95	sequence:scaffold755:23047:24828:+
BGIBMGA005629-TA	BGIBMGA006046-TA	1e-155	98	sequence:nscaf2847:1100097:1101075:-
BGIBMGA005629-TA	BGIBMGA008067-TA	1e-127	98	sequence:nscaf2889:1297105:1311717:+
BGIBMGA005629-TA	BGIBMGA013191-TA	5e-62	98	sequence:nscaf3063:1208069:1213408:-
BGIBMGA014520-TA	BGIBMGA012964-TA	1e-177	100	sequence:nscaf3058:2797538:2807095:+
BGIBMGA014510-TA	BGIBMGA014511-TA	0	96	sequence:scaffold755:23047:24828:+
BGIBMGA014510-TA	BGIBMGA014284-TA	1e-118	99	sequence:scaffold1075:4516:8151:+
BGIBMGA013865-TA	BGIBMGA013864-TA	0	100	sequence:nscaf3098:1032488:1034753:+
BGIBMGA013865-TA	BGIBMGA013803-TA	2e-92	85	sequence:nscaf3097:2657346:2659376:+
BGIBMGA013865-TA	BGIBMGA005658-TA	3e-88	84	sequence:nscaf2829:2732096:2734620:+
BGIBMGA013865-TA	BGIBMGA013866-TA	2e-64	97	sequence:nscaf3098:1050684:1050926:+
BGIBMGA013865-TA	BGIBMGA013863-TA	1e-35	80	sequence:nscaf3098:1026466:1029164:+
BGIBMGA003994-TA	BGIBMGA003973-TA	0	100	sequence:nscaf2767:3800960:3805993:-
BGIBMGA013270-TA	BGIBMGA013161-TA	0	92	sequence:nscaf3063:3026184:3028385:-
BGIBMGA011245-TA	BGIBMGA011115-TA	0	92	sequence:nscaf3022:832169:833408:-
BGIBMGA011245-TA	BGIBMGA011115-TA	0	92	sequence:nscaf3022:832169:833408:-
BGIBMGA011245-TA	BGIBMGA011115-TA	1e-24	92	sequence:nscaf3022:832169:833408:-
BGIBMGA011245-TA	BGIBMGA001606-TA	1e-131	85	sequence:nscaf2176:4160565:4161245:-
BGIBMGA011245-TA	BGIBMGA001606-TA	1e-98	84	sequence:nscaf2176:4160565:4161245:-
BGIBMGA011245-TA	BGIBMGA001754-TA	1e-125	89	sequence:nscaf2176:1296317:1308211:+
BGIBMGA011245-TA	BGIBMGA001754-TA	1e-124	89	sequence:nscaf2176:1296317:1308211:+
BGIBMGA011245-TA	BGIBMGA001754-TA	1e-118	89	sequence:nscaf2176:1296317:1308211:+
BGIBMGA011245-TA	BGIBMGA001754-TA	2e-91	89	sequence:nscaf2176:1296317:1308211:+
BGIBMGA011245-TA	BGIBMGA009610-TA	2e-60	94	sequence:nscaf2962:458277:498850:+
BGIBMGA011245-TA	BGIBMGA009610-TA	2e-60	95	sequence:nscaf2962:458277:498850:+
BGIBMGA011245-TA	BGIBMGA009610-TA	2e-60	95	sequence:nscaf2962:458277:498850:+
BGIBMGA011245-TA	BGIBMGA009610-TA	2e-60	95	sequence:nscaf2962:458277:498850:+
BGIBMGA011245-TA	BGIBMGA009610-TA	2e-50	92	sequence:nscaf2962:458277:498850:+
BGIBMGA011245-TA	BGIBMGA009610-TA	1e-36	98	sequence:nscaf2962:458277:498850:+
BGIBMGA010863-TA	BGIBMGA010864-TA	0	96	sequence:nscaf3005:1111206:1113269:-
BGIBMGA010863-TA	BGIBMGA010864-TA	0	98	sequence:nscaf3005:1111206:1113269:-
BGIBMGA010863-TA	BGIBMGA010864-TA	9e-88	99	sequence:nscaf3005:1111206:1113269:-
BGIBMGA004386-TA	BGIBMGA014098-TA	0	95	sequence:nscaf416:15978:16880:+
BGIBMGA004386-TA	BGIBMGA004475-TA	0	88	sequence:nscaf2795:2327076:2327981:+
BGIBMGA006971-TA	BGIBMGA006972-TA	4e-55	98	sequence:nscaf2865:5412515:5417480:-
BGIBMGA006971-TA	BGIBMGA014619-TA	6e-51	96	sequence:scaffold950:2562:9040:+
BGIBMGA012913-TA	BGIBMGA012929-TA	3e-43	98	sequence:nscaf3058:444399:445361:+
BGIBMGA012913-TA	BGIBMGA012911-TA	0	97	sequence:nscaf3058:439340:440242:-
BGIBMGA012913-TA	BGIBMGA012911-TA	6e-29	92	sequence:nscaf3058:439340:440242:-
BGIBMGA012913-TA	BGIBMGA012912-TA	0	96	sequence:nscaf3058:431750:433304:-
BGIBMGA012913-TA	BGIBMGA012912-TA	1e-45	100	sequence:nscaf3058:431750:433304:-
BGIBMGA012913-TA	BGIBMGA012928-TA	1e-45	100	sequence:nscaf3058:434647:435579:+
BGIBMGA012913-TA	BGIBMGA012926-TA	1e-167	98	sequence:nscaf3058:425568:426947:+
BGIBMGA012913-TA	BGIBMGA012926-TA	1e-45	100	sequence:nscaf3058:425568:426947:+
BGIBMGA012913-TA	BGIBMGA012910-TA	6e-29	92	sequence:nscaf3058:446767:449288:-
BGIBMGA014205-TA	BGIBMGA014496-TA	1e-109	95	sequence:scaffold735:1363:1599:-
BGIBMGA014205-TA	BGIBMGA011928-TA	5e-92	92	sequence:nscaf3032:773638:773865:-
BGIBMGA010864-TA	BGIBMGA010863-TA	0	96	sequence:nscaf3005:1150741:1152120:-
BGIBMGA010864-TA	BGIBMGA010863-TA	0	98	sequence:nscaf3005:1150741:1152120:-
BGIBMGA010864-TA	BGIBMGA010863-TA	1e-87	99	sequence:nscaf3005:1150741:1152120:-
BGIBMGA003781-TA	BGIBMGA014602-TA	0	94	sequence:scaffold919:1889:9271:+
BGIBMGA004714-TA	BGIBMGA004716-TA	0	97	sequence:nscaf2813:607746:616479:+
BGIBMGA004714-TA	BGIBMGA004718-TA	1e-139	93	sequence:nscaf2813:639938:650927:+
BGIBMGA004714-TA	BGIBMGA004720-TA	1e-135	92	sequence:nscaf2813:668122:675644:+
BGIBMGA004714-TA	BGIBMGA004717-TA	1e-130	92	sequence:nscaf2813:627877:635344:+
BGIBMGA004714-TA	BGIBMGA004721-TA	9e-85	97	sequence:nscaf2813:684692:690454:+
BGIBMGA006482-TA	BGIBMGA006398-TA	1e-98	87	sequence:nscaf2853:2339490:2345332:-
BGIBMGA006482-TA	BGIBMGA006398-TA	3e-89	86	sequence:nscaf2853:2339490:2345332:-
BGIBMGA006482-TA	BGIBMGA006398-TA	5e-73	91	sequence:nscaf2853:2339490:2345332:-
BGIBMGA006482-TA	BGIBMGA006398-TA	3e-52	91	sequence:nscaf2853:2339490:2345332:-
BGIBMGA006482-TA	BGIBMGA006398-TA	7e-38	93	sequence:nscaf2853:2339490:2345332:-
BGIBMGA006482-TA	BGIBMGA006478-TA	1e-138	89	sequence:nscaf2853:2313962:2315658:+
BGIBMGA006482-TA	BGIBMGA006478-TA	1e-79	92	sequence:nscaf2853:2313962:2315658:+
BGIBMGA006482-TA	BGIBMGA006478-TA	6e-26	83	sequence:nscaf2853:2313962:2315658:+
BGIBMGA006482-TA	BGIBMGA006483-TA	1e-118	87	sequence:nscaf2853:2354805:2356483:+
BGIBMGA006482-TA	BGIBMGA006483-TA	7e-75	91	sequence:nscaf2853:2354805:2356483:+
BGIBMGA006482-TA	BGIBMGA006483-TA	1e-33	85	sequence:nscaf2853:2354805:2356483:+
BGIBMGA006482-TA	BGIBMGA006481-TA	1e-105	87	sequence:nscaf2853:2320790:2324052:+
BGIBMGA006482-TA	BGIBMGA006481-TA	3e-86	87	sequence:nscaf2853:2320790:2324052:+
BGIBMGA006482-TA	BGIBMGA006481-TA	9e-53	91	sequence:nscaf2853:2320790:2324052:+
BGIBMGA006482-TA	BGIBMGA006481-TA	8e-50	92	sequence:nscaf2853:2320790:2324052:+
BGIBMGA006482-TA	BGIBMGA006479-TA	1e-104	93	sequence:nscaf2853:2316580:2318405:+
BGIBMGA006482-TA	BGIBMGA006479-TA	3e-80	91	sequence:nscaf2853:2316580:2318405:+
BGIBMGA006482-TA	BGIBMGA006479-TA	2e-59	88	sequence:nscaf2853:2316580:2318405:+
BGIBMGA006482-TA	BGIBMGA006479-TA	4e-55	91	sequence:nscaf2853:2316580:2318405:+
BGIBMGA006482-TA	BGIBMGA014315-TA	2e-97	92	sequence:scaffold1340:1623:4924:-
BGIBMGA006482-TA	BGIBMGA014315-TA	2e-84	93	sequence:scaffold1340:1623:4924:-
BGIBMGA006482-TA	BGIBMGA014315-TA	1e-51	91	sequence:scaffold1340:1623:4924:-
BGIBMGA006482-TA	BGIBMGA014315-TA	8e-47	90	sequence:scaffold1340:1623:4924:-
BGIBMGA006482-TA	BGIBMGA014315-TA	3e-31	91	sequence:scaffold1340:1623:4924:-
BGIBMGA006482-TA	BGIBMGA006480-TA	6e-63	90	sequence:nscaf2853:2319811:2320194:+
BGIBMGA006482-TA	BGIBMGA006480-TA	2e-22	98	sequence:nscaf2853:2319811:2320194:+
BGIBMGA012911-TA	BGIBMGA012929-TA	0	96	sequence:nscaf3058:444399:445361:+
BGIBMGA012911-TA	BGIBMGA012928-TA	0	95	sequence:nscaf3058:434647:435579:+
BGIBMGA012911-TA	BGIBMGA012912-TA	0	95	sequence:nscaf3058:431750:433304:-
BGIBMGA012911-TA	BGIBMGA012913-TA	0	97	sequence:nscaf3058:422813:423806:-
BGIBMGA012911-TA	BGIBMGA012913-TA	4e-29	92	sequence:nscaf3058:422813:423806:-
BGIBMGA012911-TA	BGIBMGA012926-TA	0	97	sequence:nscaf3058:425568:426947:+
BGIBMGA012911-TA	BGIBMGA012910-TA	2e-31	93	sequence:nscaf3058:446767:449288:-
BGIBMGA014321-TA	BGIBMGA013584-TA	6e-64	98	sequence:nscaf3079:891309:891527:-
BGIBMGA014321-TA	BGIBMGA013632-TA	4e-28	98	sequence:nscaf3079:892481:894350:+
BGIBMGA001604-TA	BGIBMGA013736-TA	1e-153	96	sequence:nscaf3097:2944941:2947155:-
BGIBMGA008793-TA	BGIBMGA014395-TA	0	98	sequence:scaffold418:245695:256833:+
BGIBMGA012926-TA	BGIBMGA012912-TA	0	98	sequence:nscaf3058:431750:433304:-
BGIBMGA012926-TA	BGIBMGA012929-TA	0	98	sequence:nscaf3058:444399:445361:+
BGIBMGA012926-TA	BGIBMGA012928-TA	0	98	sequence:nscaf3058:434647:435579:+
BGIBMGA012926-TA	BGIBMGA012911-TA	0	97	sequence:nscaf3058:439340:440242:-
BGIBMGA012926-TA	BGIBMGA012913-TA	1e-167	98	sequence:nscaf3058:422813:423806:-
BGIBMGA012926-TA	BGIBMGA012913-TA	6e-46	100	sequence:nscaf3058:422813:423806:-
BGIBMGA012926-TA	BGIBMGA012910-TA	1e-31	93	sequence:nscaf3058:446767:449288:-
BGIBMGA005031-TA	BGIBMGA011349-TA	1e-130	98	sequence:nscaf3026:2729833:2730687:+
BGIBMGA005031-TA	BGIBMGA001889-TA	1e-126	96	sequence:nscaf2204:1770715:1771053:-
BGIBMGA005031-TA	BGIBMGA002420-TA	3e-57	88	sequence:nscaf2511:2172961:2173203:-
BGIBMGA012386-TA	BGIBMGA012385-TA	0	95	sequence:nscaf3041:544340:546381:+
BGIBMGA010252-TA	BGIBMGA008480-TA	1e-155	98	sequence:nscaf2902:4409834:4410312:+
BGIBMGA010252-TA	BGIBMGA003426-TA	1e-155	98	sequence:nscaf2655:2872198:2874175:+
BGIBMGA010252-TA	BGIBMGA012676-TA	1e-153	98	sequence:nscaf3055:1124659:1125132:-
BGIBMGA010252-TA	BGIBMGA008962-TA	1e-153	98	sequence:nscaf2930:1526288:1527677:+
BGIBMGA010252-TA	BGIBMGA002505-TA	1e-153	98	sequence:nscaf2511:3128081:3129954:+
BGIBMGA010252-TA	BGIBMGA008183-TA	1e-151	98	sequence:nscaf2891:1355579:1356402:+
BGIBMGA010252-TA	BGIBMGA010692-TA	1e-148	97	sequence:nscaf3002:48267:48747:-
BGIBMGA010252-TA	BGIBMGA012243-TA	1e-146	97	sequence:nscaf3040:2965716:2967832:-
BGIBMGA010252-TA	BGIBMGA002498-TA	1e-144	97	sequence:nscaf2511:2356492:2357230:+
BGIBMGA010252-TA	BGIBMGA007699-TA	1e-144	97	sequence:nscaf2888:4326103:4326579:-
BGIBMGA010252-TA	BGIBMGA003471-TA	1e-143	97	sequence:nscaf2674:6408778:6409364:-
BGIBMGA010252-TA	BGIBMGA008306-TA	1e-140	97	sequence:nscaf2902:10362746:10363093:-
BGIBMGA010252-TA	BGIBMGA000329-TA	1e-139	96	sequence:nscaf1681:644697:650382:-
BGIBMGA010252-TA	BGIBMGA002599-TA	1e-138	97	sequence:nscaf2529:2654115:2654672:-
BGIBMGA010252-TA	BGIBMGA002599-TA	9e-30	88	sequence:nscaf2529:2654115:2654672:-
BGIBMGA010252-TA	BGIBMGA001170-TA	1e-138	96	sequence:nscaf1898:7460079:7460946:+
BGIBMGA010252-TA	BGIBMGA005081-TA	1e-134	95	sequence:nscaf2823:1314118:1314615:-
BGIBMGA010252-TA	BGIBMGA001134-TA	1e-131	95	sequence:nscaf1898:5097587:5098120:+
BGIBMGA010252-TA	BGIBMGA002049-TA	1e-130	98	sequence:nscaf2210:676742:677248:-
BGIBMGA010252-TA	BGIBMGA013853-TA	1e-126	95	sequence:nscaf3098:206372:207121:+
BGIBMGA010252-TA	BGIBMGA013853-TA	5e-56	96	sequence:nscaf3098:206372:207121:+
BGIBMGA010252-TA	BGIBMGA006256-TA	1e-126	97	sequence:nscaf2852:2419137:2419631:-
BGIBMGA010252-TA	BGIBMGA013689-TA	1e-125	97	sequence:nscaf3090:38393:43026:-
BGIBMGA010252-TA	BGIBMGA004173-TA	1e-122	94	sequence:nscaf2770:27971:31535:-
BGIBMGA010252-TA	BGIBMGA009455-TA	1e-121	97	sequence:nscaf2953:1848895:1850802:-
BGIBMGA010252-TA	BGIBMGA010219-TA	1e-121	97	sequence:nscaf2986:2308086:2308595:+
BGIBMGA010252-TA	BGIBMGA011300-TA	1e-120	94	sequence:nscaf3026:62484:63096:+
BGIBMGA010252-TA	BGIBMGA011300-TA	1e-41	92	sequence:nscaf3026:62484:63096:+
BGIBMGA010252-TA	BGIBMGA004479-TA	1e-119	94	sequence:nscaf2795:2431840:2432850:+
BGIBMGA010252-TA	BGIBMGA004479-TA	6e-34	90	sequence:nscaf2795:2431840:2432850:+
BGIBMGA010252-TA	BGIBMGA009217-TA	1e-118	96	sequence:nscaf2943:2303022:2303494:-
BGIBMGA010252-TA	BGIBMGA007657-TA	1e-118	96	sequence:nscaf2888:7327943:7328446:-
BGIBMGA010252-TA	BGIBMGA006543-TA	1e-114	99	sequence:nscaf2855:7076866:7077279:-
BGIBMGA010252-TA	BGIBMGA006543-TA	2e-21	95	sequence:nscaf2855:7076866:7077279:-
BGIBMGA010252-TA	BGIBMGA005833-TA	1e-114	96	sequence:nscaf2839:514493:515834:-
BGIBMGA010252-TA	BGIBMGA011787-TA	1e-114	98	sequence:nscaf3031:1400200:1400661:+
BGIBMGA010252-TA	BGIBMGA003030-TA	1e-112	99	sequence:nscaf2589:3412591:3413340:-
BGIBMGA010252-TA	BGIBMGA013804-TA	1e-109	98	sequence:nscaf3097:2998632:2999051:+
BGIBMGA010252-TA	BGIBMGA013804-TA	5e-25	96	sequence:nscaf3097:2998632:2999051:+
BGIBMGA010252-TA	BGIBMGA007627-TA	1e-108	98	sequence:nscaf2888:8596616:8604828:-
BGIBMGA010252-TA	BGIBMGA001688-TA	1e-87	97	sequence:nscaf2176:706694:711216:-
BGIBMGA010252-TA	BGIBMGA001688-TA	3e-39	96	sequence:nscaf2176:706694:711216:-
BGIBMGA010252-TA	BGIBMGA011060-TA	5e-87	93	sequence:nscaf3015:521680:522197:+
BGIBMGA010252-TA	BGIBMGA011060-TA	5e-25	96	sequence:nscaf3015:521680:522197:+
BGIBMGA010252-TA	BGIBMGA003748-TA	1e-75	96	sequence:nscaf2674:7462202:7462912:+
BGIBMGA010252-TA	BGIBMGA003748-TA	1e-28	97	sequence:nscaf2674:7462202:7462912:+
BGIBMGA010252-TA	BGIBMGA003748-TA	8e-21	85	sequence:nscaf2674:7462202:7462912:+
BGIBMGA010252-TA	BGIBMGA006078-TA	2e-73	96	sequence:nscaf2847:410285:411753:-
BGIBMGA010252-TA	BGIBMGA006078-TA	6e-37	93	sequence:nscaf2847:410285:411753:-
BGIBMGA010252-TA	BGIBMGA006078-TA	9e-30	88	sequence:nscaf2847:410285:411753:-
BGIBMGA010252-TA	BGIBMGA005725-TA	2e-73	96	sequence:nscaf2835:8402:8830:-
BGIBMGA010252-TA	BGIBMGA002744-TA	2e-73	96	sequence:nscaf2556:53985:55368:-
BGIBMGA010252-TA	BGIBMGA002183-TA	2e-73	96	sequence:nscaf2216:1390312:1391028:+
BGIBMGA010252-TA	BGIBMGA002183-TA	1e-38	93	sequence:nscaf2216:1390312:1391028:+
BGIBMGA010252-TA	BGIBMGA002183-TA	9e-30	88	sequence:nscaf2216:1390312:1391028:+
BGIBMGA010252-TA	BGIBMGA002166-TA	2e-73	96	sequence:nscaf2216:1843932:1844624:-
BGIBMGA010252-TA	BGIBMGA002166-TA	4e-41	94	sequence:nscaf2216:1843932:1844624:-
BGIBMGA010252-TA	BGIBMGA002166-TA	5e-25	87	sequence:nscaf2216:1843932:1844624:-
BGIBMGA010252-TA	BGIBMGA013839-TA	6e-71	95	sequence:nscaf3098:132438:133018:-
BGIBMGA010252-TA	BGIBMGA009761-TA	6e-71	95	sequence:nscaf2964:2303977:2304507:+
BGIBMGA010252-TA	BGIBMGA009243-TA	6e-71	95	sequence:nscaf2943:745727:748962:-
BGIBMGA010252-TA	BGIBMGA009243-TA	4e-44	92	sequence:nscaf2943:745727:748962:-
BGIBMGA010252-TA	BGIBMGA004829-TA	6e-71	95	sequence:nscaf2818:564901:566893:-
BGIBMGA010252-TA	BGIBMGA004829-TA	4e-41	94	sequence:nscaf2818:564901:566893:-
BGIBMGA010252-TA	BGIBMGA004829-TA	4e-32	89	sequence:nscaf2818:564901:566893:-
BGIBMGA010252-TA	BGIBMGA004789-TA	6e-71	95	sequence:nscaf2818:2752635:2753153:-
BGIBMGA010252-TA	BGIBMGA004789-TA	5e-22	100	sequence:nscaf2818:2752635:2753153:-
BGIBMGA010252-TA	BGIBMGA004789-TA	2e-21	94	sequence:nscaf2818:2752635:2753153:-
BGIBMGA010252-TA	BGIBMGA003389-TA	6e-71	95	sequence:nscaf2655:513934:515200:+
BGIBMGA010252-TA	BGIBMGA003389-TA	4e-44	92	sequence:nscaf2655:513934:515200:+
BGIBMGA010252-TA	BGIBMGA003389-TA	2e-43	94	sequence:nscaf2655:513934:515200:+
BGIBMGA010252-TA	BGIBMGA002701-TA	6e-71	95	sequence:nscaf2529:4100227:4100808:+
BGIBMGA010252-TA	BGIBMGA002701-TA	4e-44	92	sequence:nscaf2529:4100227:4100808:+
BGIBMGA010252-TA	BGIBMGA002438-TA	6e-71	95	sequence:nscaf2511:1024829:1027436:-
BGIBMGA010252-TA	BGIBMGA002438-TA	1e-41	92	sequence:nscaf2511:1024829:1027436:-
BGIBMGA010252-TA	BGIBMGA001065-TA	6e-71	96	sequence:nscaf1898:862522:864002:-
BGIBMGA010252-TA	BGIBMGA001065-TA	4e-41	94	sequence:nscaf1898:862522:864002:-
BGIBMGA010252-TA	BGIBMGA009348-TA	9e-70	95	sequence:nscaf2948:17118:24118:-
BGIBMGA010252-TA	BGIBMGA009348-TA	4e-41	94	sequence:nscaf2948:17118:24118:-
BGIBMGA010252-TA	BGIBMGA014565-TA	1e-68	94	sequence:scaffold838:16538:17649:-
BGIBMGA010252-TA	BGIBMGA014565-TA	6e-37	93	sequence:scaffold838:16538:17649:-
BGIBMGA010252-TA	BGIBMGA014565-TA	1e-22	87	sequence:scaffold838:16538:17649:-
BGIBMGA010252-TA	BGIBMGA013966-TA	1e-68	95	sequence:nscaf3099:1417775:1418350:+
BGIBMGA010252-TA	BGIBMGA013966-TA	4e-44	92	sequence:nscaf3099:1417775:1418350:+
BGIBMGA010252-TA	BGIBMGA012835-TA	1e-68	95	sequence:nscaf3058:4608268:4608949:-
BGIBMGA010252-TA	BGIBMGA012835-TA	1e-53	96	sequence:nscaf3058:4608268:4608949:-
BGIBMGA010252-TA	BGIBMGA012835-TA	6e-34	91	sequence:nscaf3058:4608268:4608949:-
BGIBMGA010252-TA	BGIBMGA012157-TA	1e-68	95	sequence:nscaf3035:793290:794167:-
BGIBMGA010252-TA	BGIBMGA012157-TA	4e-44	92	sequence:nscaf3035:793290:794167:-
BGIBMGA010252-TA	BGIBMGA008143-TA	1e-68	95	sequence:nscaf2891:1092365:1097687:-
BGIBMGA010252-TA	BGIBMGA007316-TA	1e-68	95	sequence:nscaf2879:27970:29131:-
BGIBMGA010252-TA	BGIBMGA007316-TA	4e-44	92	sequence:nscaf2879:27970:29131:-
BGIBMGA010252-TA	BGIBMGA006660-TA	1e-68	95	sequence:nscaf2855:1410136:1410954:-
BGIBMGA010252-TA	BGIBMGA006660-TA	4e-44	94	sequence:nscaf2855:1410136:1410954:-
BGIBMGA010252-TA	BGIBMGA006660-TA	2e-43	94	sequence:nscaf2855:1410136:1410954:-
BGIBMGA010252-TA	BGIBMGA006660-TA	1e-41	92	sequence:nscaf2855:1410136:1410954:-
BGIBMGA010252-TA	BGIBMGA006660-TA	3e-39	94	sequence:nscaf2855:1410136:1410954:-
BGIBMGA010252-TA	BGIBMGA005871-TA	1e-68	95	sequence:nscaf2839:685766:686457:+
BGIBMGA010252-TA	BGIBMGA005871-TA	4e-44	92	sequence:nscaf2839:685766:686457:+
BGIBMGA010252-TA	BGIBMGA005072-TA	1e-68	95	sequence:nscaf2823:1789657:1790977:-
BGIBMGA010252-TA	BGIBMGA005072-TA	4e-44	95	sequence:nscaf2823:1789657:1790977:-
BGIBMGA010252-TA	BGIBMGA005072-TA	2e-27	88	sequence:nscaf2823:1789657:1790977:-
BGIBMGA010252-TA	BGIBMGA003792-TA	1e-68	95	sequence:nscaf2681:874784:875566:+
BGIBMGA010252-TA	BGIBMGA003792-TA	1e-41	96	sequence:nscaf2681:874784:875566:+
BGIBMGA010252-TA	BGIBMGA003792-TA	4e-41	94	sequence:nscaf2681:874784:875566:+
BGIBMGA010252-TA	BGIBMGA003792-TA	4e-32	89	sequence:nscaf2681:874784:875566:+
BGIBMGA010252-TA	BGIBMGA003792-TA	9e-27	89	sequence:nscaf2681:874784:875566:+
BGIBMGA010252-TA	BGIBMGA003692-TA	1e-68	95	sequence:nscaf2674:4914435:4915076:+
BGIBMGA010252-TA	BGIBMGA003692-TA	1e-41	94	sequence:nscaf2674:4914435:4915076:+
BGIBMGA010252-TA	BGIBMGA003692-TA	2e-27	88	sequence:nscaf2674:4914435:4915076:+
BGIBMGA010252-TA	BGIBMGA002003-TA	1e-68	95	sequence:nscaf2210:4620737:4621257:-
BGIBMGA010252-TA	BGIBMGA002003-TA	2e-40	95	sequence:nscaf2210:4620737:4621257:-
BGIBMGA010252-TA	BGIBMGA002003-TA	2e-27	88	sequence:nscaf2210:4620737:4621257:-
BGIBMGA010252-TA	BGIBMGA001673-TA	1e-68	95	sequence:nscaf2176:1524461:1525061:-
BGIBMGA010252-TA	BGIBMGA001673-TA	7e-49	95	sequence:nscaf2176:1524461:1525061:-
BGIBMGA010252-TA	BGIBMGA001603-TA	1e-68	95	sequence:nscaf2176:4350066:4352489:-
BGIBMGA010252-TA	BGIBMGA001603-TA	1e-28	97	sequence:nscaf2176:4350066:4352489:-
BGIBMGA010252-TA	BGIBMGA000785-TA	1e-68	95	sequence:nscaf1705:105300:105881:+
BGIBMGA010252-TA	BGIBMGA000785-TA	3e-39	91	sequence:nscaf1705:105300:105881:+
BGIBMGA010252-TA	BGIBMGA013999-TA	6e-68	95	sequence:nscaf3099:3304245:3304886:+
BGIBMGA010252-TA	BGIBMGA013999-TA	2e-43	95	sequence:nscaf3099:3304245:3304886:+
BGIBMGA010252-TA	BGIBMGA013999-TA	9e-30	88	sequence:nscaf3099:3304245:3304886:+
BGIBMGA010252-TA	BGIBMGA010034-TA	4e-66	98	sequence:nscaf2983:409635:410054:-
BGIBMGA010252-TA	BGIBMGA010034-TA	2e-27	98	sequence:nscaf2983:409635:410054:-
BGIBMGA010252-TA	BGIBMGA007122-TA	4e-66	94	sequence:nscaf2865:4553526:4553942:+
BGIBMGA010252-TA	BGIBMGA004636-TA	4e-66	94	sequence:nscaf2808:4317:4950:-
BGIBMGA010252-TA	BGIBMGA004636-TA	2e-46	93	sequence:nscaf2808:4317:4950:-
BGIBMGA010252-TA	BGIBMGA009203-TA	1e-65	94	sequence:nscaf2943:3824239:3824705:-
BGIBMGA010252-TA	BGIBMGA006969-TA	1e-65	94	sequence:nscaf2860:3179627:3180267:+
BGIBMGA010252-TA	BGIBMGA006969-TA	2e-43	95	sequence:nscaf2860:3179627:3180267:+
BGIBMGA010252-TA	BGIBMGA006969-TA	4e-32	89	sequence:nscaf2860:3179627:3180267:+
BGIBMGA010252-TA	BGIBMGA010984-TA	3e-63	93	sequence:nscaf3013:198913:199275:+
BGIBMGA010252-TA	BGIBMGA008229-TA	2e-61	94	sequence:nscaf2899:320031:320315:+
BGIBMGA010252-TA	BGIBMGA007326-TA	8e-61	98	sequence:nscaf2882:212511:213093:+
BGIBMGA010252-TA	BGIBMGA007326-TA	4e-44	94	sequence:nscaf2882:212511:213093:+
BGIBMGA010252-TA	BGIBMGA004148-TA	3e-60	93	sequence:nscaf2770:2004432:2005139:-
BGIBMGA010252-TA	BGIBMGA004148-TA	6e-34	91	sequence:nscaf2770:2004432:2005139:-
BGIBMGA010252-TA	BGIBMGA004148-TA	6e-28	88	sequence:nscaf2770:2004432:2005139:-
BGIBMGA010252-TA	BGIBMGA003108-TA	3e-60	93	sequence:nscaf2589:2542467:2543078:+
BGIBMGA010252-TA	BGIBMGA003108-TA	1e-44	94	sequence:nscaf2589:2542467:2543078:+
BGIBMGA010252-TA	BGIBMGA003108-TA	3e-23	88	sequence:nscaf2589:2542467:2543078:+
BGIBMGA010252-TA	BGIBMGA002367-TA	1e-59	92	sequence:nscaf2408:21579:22214:-
BGIBMGA010252-TA	BGIBMGA002367-TA	3e-39	96	sequence:nscaf2408:21579:22214:-
BGIBMGA010252-TA	BGIBMGA002367-TA	5e-25	87	sequence:nscaf2408:21579:22214:-
BGIBMGA010252-TA	BGIBMGA013798-TA	5e-59	94	sequence:nscaf3097:2311063:2311533:+
BGIBMGA010252-TA	BGIBMGA013798-TA	2e-33	92	sequence:nscaf3097:2311063:2311533:+
BGIBMGA010252-TA	BGIBMGA013798-TA	2e-24	87	sequence:nscaf3097:2311063:2311533:+
BGIBMGA010252-TA	BGIBMGA007336-TA	5e-59	93	sequence:nscaf2883:2289175:2293470:-
BGIBMGA010252-TA	BGIBMGA007336-TA	4e-35	91	sequence:nscaf2883:2289175:2293470:-
BGIBMGA010252-TA	BGIBMGA006309-TA	5e-59	92	sequence:nscaf2852:1199362:1200964:+
BGIBMGA010252-TA	BGIBMGA006309-TA	4e-38	94	sequence:nscaf2852:1199362:1200964:+
BGIBMGA010252-TA	BGIBMGA006309-TA	4e-32	89	sequence:nscaf2852:1199362:1200964:+
BGIBMGA010252-TA	BGIBMGA004842-TA	8e-58	92	sequence:nscaf2818:600672:601312:+
BGIBMGA010252-TA	BGIBMGA004842-TA	2e-36	92	sequence:nscaf2818:600672:601312:+
BGIBMGA010252-TA	BGIBMGA004842-TA	9e-30	88	sequence:nscaf2818:600672:601312:+
BGIBMGA010252-TA	BGIBMGA011927-TA	5e-56	96	sequence:nscaf3032:774837:775007:-
BGIBMGA010252-TA	BGIBMGA005484-TA	3e-54	91	sequence:nscaf2828:4337830:4346780:+
BGIBMGA010252-TA	BGIBMGA005484-TA	4e-38	93	sequence:nscaf2828:4337830:4346780:+
BGIBMGA010252-TA	BGIBMGA005484-TA	9e-30	88	sequence:nscaf2828:4337830:4346780:+
BGIBMGA010252-TA	BGIBMGA012815-TA	1e-53	96	sequence:nscaf3058:5719154:5719735:-
BGIBMGA010252-TA	BGIBMGA012815-TA	2e-40	95	sequence:nscaf3058:5719154:5719735:-
BGIBMGA010252-TA	BGIBMGA012815-TA	1e-38	94	sequence:nscaf3058:5719154:5719735:-
BGIBMGA010252-TA	BGIBMGA012815-TA	1e-38	94	sequence:nscaf3058:5719154:5719735:-
BGIBMGA010252-TA	BGIBMGA012815-TA	2e-36	93	sequence:nscaf3058:5719154:5719735:-
BGIBMGA010252-TA	BGIBMGA012815-TA	6e-34	92	sequence:nscaf3058:5719154:5719735:-
BGIBMGA010252-TA	BGIBMGA008305-TA	2e-52	91	sequence:nscaf2902:10424678:10426588:-
BGIBMGA010252-TA	BGIBMGA008305-TA	1e-35	91	sequence:nscaf2902:10424678:10426588:-
BGIBMGA010252-TA	BGIBMGA012064-TA	3e-51	95	sequence:nscaf3034:992246:992828:-
BGIBMGA010252-TA	BGIBMGA012064-TA	1e-41	95	sequence:nscaf3034:992246:992828:-
BGIBMGA010252-TA	BGIBMGA001455-TA	3e-51	93	sequence:nscaf2136:2038628:2040011:-
BGIBMGA010252-TA	BGIBMGA001455-TA	6e-37	94	sequence:nscaf2136:2038628:2040011:-
BGIBMGA010252-TA	BGIBMGA001455-TA	9e-30	88	sequence:nscaf2136:2038628:2040011:-
BGIBMGA010252-TA	BGIBMGA013620-TA	3e-48	95	sequence:nscaf3079:516309:520962:+
BGIBMGA010252-TA	BGIBMGA001779-TA	2e-46	93	sequence:nscaf2176:2089733:2104238:+
BGIBMGA010252-TA	BGIBMGA004552-TA	7e-46	94	sequence:nscaf2800:1544966:1545413:-
BGIBMGA010252-TA	BGIBMGA001387-TA	3e-45	93	sequence:nscaf2136:7987332:7991024:-
BGIBMGA010252-TA	BGIBMGA001387-TA	6e-28	97	sequence:nscaf2136:7987332:7991024:-
BGIBMGA010252-TA	BGIBMGA009889-TA	4e-44	92	sequence:nscaf2970:1160831:1162557:+
BGIBMGA010252-TA	BGIBMGA009889-TA	4e-41	94	sequence:nscaf2970:1160831:1162557:+
BGIBMGA010252-TA	BGIBMGA005870-TA	4e-44	92	sequence:nscaf2839:684570:684740:+
BGIBMGA010252-TA	BGIBMGA014301-TA	2e-43	95	sequence:scaffold1189:7207:7437:-
BGIBMGA010252-TA	BGIBMGA014301-TA	4e-32	89	sequence:scaffold1189:7207:7437:-
BGIBMGA010252-TA	BGIBMGA005707-TA	2e-43	93	sequence:nscaf2830:237254:237424:+
BGIBMGA010252-TA	BGIBMGA001517-TA	2e-43	95	sequence:nscaf2136:2066058:2066348:+
BGIBMGA010252-TA	BGIBMGA001517-TA	9e-30	88	sequence:nscaf2136:2066058:2066348:+
BGIBMGA010252-TA	BGIBMGA012951-TA	7e-43	95	sequence:nscaf3058:1797506:1799704:+
BGIBMGA010252-TA	BGIBMGA012951-TA	6e-40	93	sequence:nscaf3058:1797506:1799704:+
BGIBMGA010252-TA	BGIBMGA012951-TA	9e-30	88	sequence:nscaf3058:1797506:1799704:+
BGIBMGA010252-TA	BGIBMGA013101-TA	1e-41	92	sequence:nscaf3058:8917401:8917790:+
BGIBMGA010252-TA	BGIBMGA013101-TA	6e-31	91	sequence:nscaf3058:8917401:8917790:+
BGIBMGA010252-TA	BGIBMGA011186-TA	4e-41	94	sequence:nscaf3026:6069220:6084001:-
BGIBMGA010252-TA	BGIBMGA011186-TA	4e-32	89	sequence:nscaf3026:6069220:6084001:-
BGIBMGA010252-TA	BGIBMGA011186-TA	4e-32	96	sequence:nscaf3026:6069220:6084001:-
BGIBMGA010252-TA	BGIBMGA011186-TA	4e-29	91	sequence:nscaf3026:6069220:6084001:-
BGIBMGA010252-TA	BGIBMGA011186-TA	4e-29	91	sequence:nscaf3026:6069220:6084001:-
BGIBMGA010252-TA	BGIBMGA011186-TA	9e-27	90	sequence:nscaf3026:6069220:6084001:-
BGIBMGA010252-TA	BGIBMGA002256-TA	1e-38	93	sequence:nscaf2330:2185393:2187848:-
BGIBMGA010252-TA	BGIBMGA002256-TA	6e-31	89	sequence:nscaf2330:2185393:2187848:-
BGIBMGA010252-TA	BGIBMGA004883-TA	2e-37	93	sequence:nscaf2818:2937354:2937653:+
BGIBMGA010252-TA	BGIBMGA009171-TA	2e-36	92	sequence:nscaf2938:332123:332461:-
BGIBMGA010252-TA	BGIBMGA009171-TA	2e-24	89	sequence:nscaf2938:332123:332461:-
BGIBMGA010252-TA	BGIBMGA005705-TA	2e-36	94	sequence:nscaf2830:87949:90731:+
BGIBMGA010252-TA	BGIBMGA008527-TA	1e-35	91	sequence:nscaf2902:7802974:7803896:+
BGIBMGA010252-TA	BGIBMGA008527-TA	6e-28	90	sequence:nscaf2902:7802974:7803896:+
BGIBMGA010252-TA	BGIBMGA008527-TA	6e-28	90	sequence:nscaf2902:7802974:7803896:+
BGIBMGA010252-TA	BGIBMGA008527-TA	9e-27	88	sequence:nscaf2902:7802974:7803896:+
BGIBMGA010252-TA	BGIBMGA008527-TA	3e-26	88	sequence:nscaf2902:7802974:7803896:+
BGIBMGA010252-TA	BGIBMGA008527-TA	1e-25	88	sequence:nscaf2902:7802974:7803896:+
BGIBMGA010252-TA	BGIBMGA004086-TA	3e-23	100	sequence:nscaf2767:713249:713542:+
BGIBMGA010252-TA	BGIBMGA004086-TA	1e-22	95	sequence:nscaf2767:713249:713542:+
BGIBMGA004538-TA	BGIBMGA004508-TA	4e-28	90	sequence:nscaf2797:1274292:1276924:-
BGIBMGA008800-TA	BGIBMGA008799-TA	8e-75	96	sequence:nscaf2916:767579:767912:+
BGIBMGA008800-TA	BGIBMGA008799-TA	4e-61	100	sequence:nscaf2916:767579:767912:+
BGIBMGA014540-TA	BGIBMGA004530-TA	1e-169	99	sequence:nscaf2797:823185:835460:+
BGIBMGA002426-TA	BGIBMGA002487-TA	3e-85	97	sequence:nscaf2511:2017764:2018128:+
BGIBMGA013584-TA	BGIBMGA014321-TA	4e-64	98	sequence:scaffold1412:957:3568:+
BGIBMGA013632-TA	BGIBMGA013632-TA	1e-177	92	sequence:nscaf3079:892481:894350:+
BGIBMGA013632-TA	BGIBMGA013632-TA	1e-161	92	sequence:nscaf3079:892481:894350:+
BGIBMGA013632-TA	BGIBMGA014321-TA	1e-35	98	sequence:scaffold1412:957:3568:+
BGIBMGA002268-TA	BGIBMGA002267-TA	0	97	sequence:nscaf2330:1359411:1367562:-
BGIBMGA002268-TA	BGIBMGA002267-TA	3e-83	100	sequence:nscaf2330:1359411:1367562:-
BGIBMGA002268-TA	BGIBMGA002269-TA	1e-162	92	sequence:nscaf2330:1304942:1310741:-
BGIBMGA002268-TA	BGIBMGA002271-TA	2e-47	88	sequence:nscaf2330:1227924:1231745:-
BGIBMGA002268-TA	BGIBMGA002271-TA	4e-33	86	sequence:nscaf2330:1227924:1231745:-
BGIBMGA002268-TA	BGIBMGA014337-TA	2e-38	91	sequence:scaffold1769:1482:3323:-
BGIBMGA002268-TA	BGIBMGA002270-TA	9e-31	85	sequence:nscaf2330:1259697:1269389:-
BGIBMGA002268-TA	BGIBMGA002270-TA	3e-21	86	sequence:nscaf2330:1259697:1269389:-
BGIBMGA002268-TA	BGIBMGA009325-TA	3e-30	88	sequence:nscaf2948:1564769:1575031:-
BGIBMGA008299-TA	BGIBMGA011048-TA	0	100	sequence:nscaf3015:94389:96560:-
BGIBMGA008299-TA	BGIBMGA011048-TA	2e-26	100	sequence:nscaf3015:94389:96560:-
BGIBMGA000792-TA	BGIBMGA000792-TA	4e-55	98	sequence:nscaf1705:485331:490353:+
BGIBMGA014602-TA	BGIBMGA003781-TA	0	94	sequence:nscaf2681:96238:97608:+
BGIBMGA010877-TA	BGIBMGA008165-TA	0	95	sequence:nscaf2891:11977:13242:+
BGIBMGA010877-TA	BGIBMGA009573-TA	0	94	sequence:nscaf2962:998093:999370:-
BGIBMGA010877-TA	BGIBMGA010204-TA	0	97	sequence:nscaf2986:1481475:1482737:+
BGIBMGA010877-TA	BGIBMGA010204-TA	1e-162	97	sequence:nscaf2986:1481475:1482737:+
BGIBMGA010877-TA	BGIBMGA014525-TA	1e-129	98	sequence:scaffold769:580:1681:+
BGIBMGA010877-TA	BGIBMGA010878-TA	3e-99	100	sequence:nscaf3005:20684:21890:+
BGIBMGA002627-TA	BGIBMGA002666-TA	1e-127	91	sequence:nscaf2529:1439333:1439716:+
BGIBMGA004304-TA	BGIBMGA004306-TA	0	93	sequence:nscaf2789:466013:473426:-
BGIBMGA004304-TA	BGIBMGA004306-TA	0	89	sequence:nscaf2789:466013:473426:-
BGIBMGA004304-TA	BGIBMGA004323-TA	0	93	sequence:nscaf2789:382357:401571:+
BGIBMGA004304-TA	BGIBMGA004323-TA	1e-173	97	sequence:nscaf2789:382357:401571:+
BGIBMGA004304-TA	BGIBMGA004323-TA	1e-131	88	sequence:nscaf2789:382357:401571:+
BGIBMGA004304-TA	BGIBMGA004323-TA	1e-105	90	sequence:nscaf2789:382357:401571:+
BGIBMGA004304-TA	BGIBMGA004320-TA	0	90	sequence:nscaf2789:328578:331734:+
BGIBMGA004304-TA	BGIBMGA004320-TA	1e-109	87	sequence:nscaf2789:328578:331734:+
BGIBMGA004304-TA	BGIBMGA004325-TA	0	93	sequence:nscaf2789:435998:445079:+
BGIBMGA004304-TA	BGIBMGA004325-TA	0	89	sequence:nscaf2789:435998:445079:+
BGIBMGA004304-TA	BGIBMGA004325-TA	9e-86	87	sequence:nscaf2789:435998:445079:+
BGIBMGA004304-TA	BGIBMGA004326-TA	0	91	sequence:nscaf2789:454203:457526:+
BGIBMGA004304-TA	BGIBMGA004326-TA	1e-150	93	sequence:nscaf2789:454203:457526:+
BGIBMGA004304-TA	BGIBMGA004326-TA	1e-136	98	sequence:nscaf2789:454203:457526:+
BGIBMGA004304-TA	BGIBMGA004326-TA	1e-109	91	sequence:nscaf2789:454203:457526:+
BGIBMGA004304-TA	BGIBMGA004322-TA	0	95	sequence:nscaf2789:367741:369880:+
BGIBMGA004304-TA	BGIBMGA004322-TA	1e-140	93	sequence:nscaf2789:367741:369880:+
BGIBMGA004304-TA	BGIBMGA004322-TA	1e-139	91	sequence:nscaf2789:367741:369880:+
BGIBMGA012385-TA	BGIBMGA012386-TA	0	95	sequence:nscaf3041:569984:571630:+
BGIBMGA014525-TA	BGIBMGA010204-TA	1e-134	99	sequence:nscaf2986:1481475:1482737:+
BGIBMGA014525-TA	BGIBMGA008165-TA	0	97	sequence:nscaf2891:11977:13242:+
BGIBMGA014525-TA	BGIBMGA008165-TA	1e-108	95	sequence:nscaf2891:11977:13242:+
BGIBMGA014525-TA	BGIBMGA009573-TA	1e-167	95	sequence:nscaf2962:998093:999370:-
BGIBMGA014525-TA	BGIBMGA009573-TA	1e-106	94	sequence:nscaf2962:998093:999370:-
BGIBMGA014525-TA	BGIBMGA010877-TA	1e-130	98	sequence:nscaf3005:17431:18357:+
BGIBMGA014525-TA	BGIBMGA010878-TA	3e-92	98	sequence:nscaf3005:20684:21890:+
BGIBMGA014525-TA	BGIBMGA010878-TA	2e-83	94	sequence:nscaf3005:20684:21890:+
BGIBMGA003427-TA	BGIBMGA009429-TA	2e-42	96	sequence:nscaf2952:68903:73305:+
BGIBMGA003427-TA	BGIBMGA009511-TA	4e-40	94	sequence:nscaf2953:1855033:1856205:+
BGIBMGA003427-TA	BGIBMGA014302-TA	9e-38	94	sequence:scaffold1193:4100:4746:+
BGIBMGA014098-TA	BGIBMGA004386-TA	0	95	sequence:nscaf2795:2268956:2272398:-
BGIBMGA002438-TA	BGIBMGA009243-TA	1e-113	100	sequence:nscaf2943:745727:748962:-
BGIBMGA002438-TA	BGIBMGA009243-TA	2e-64	99	sequence:nscaf2943:745727:748962:-
BGIBMGA002438-TA	BGIBMGA009243-TA	3e-23	95	sequence:nscaf2943:745727:748962:-
BGIBMGA002438-TA	BGIBMGA013966-TA	1e-111	99	sequence:nscaf3099:1417775:1418350:+
BGIBMGA002438-TA	BGIBMGA013966-TA	2e-64	99	sequence:nscaf3099:1417775:1418350:+
BGIBMGA002438-TA	BGIBMGA013966-TA	3e-23	95	sequence:nscaf3099:1417775:1418350:+
BGIBMGA002438-TA	BGIBMGA012157-TA	1e-111	99	sequence:nscaf3035:793290:794167:-
BGIBMGA002438-TA	BGIBMGA012157-TA	2e-64	99	sequence:nscaf3035:793290:794167:-
BGIBMGA002438-TA	BGIBMGA012157-TA	3e-23	95	sequence:nscaf3035:793290:794167:-
BGIBMGA002438-TA	BGIBMGA007316-TA	1e-111	99	sequence:nscaf2879:27970:29131:-
BGIBMGA002438-TA	BGIBMGA007316-TA	2e-64	99	sequence:nscaf2879:27970:29131:-
BGIBMGA002438-TA	BGIBMGA007316-TA	3e-23	95	sequence:nscaf2879:27970:29131:-
BGIBMGA002438-TA	BGIBMGA005871-TA	1e-111	99	sequence:nscaf2839:685766:686457:+
BGIBMGA002438-TA	BGIBMGA005871-TA	2e-64	99	sequence:nscaf2839:685766:686457:+
BGIBMGA002438-TA	BGIBMGA005871-TA	3e-23	95	sequence:nscaf2839:685766:686457:+
BGIBMGA002438-TA	BGIBMGA000785-TA	1e-111	99	sequence:nscaf1705:105300:105881:+
BGIBMGA002438-TA	BGIBMGA000785-TA	1e-59	97	sequence:nscaf1705:105300:105881:+
BGIBMGA002438-TA	BGIBMGA005725-TA	1e-110	99	sequence:nscaf2835:8402:8830:-
BGIBMGA002438-TA	BGIBMGA005072-TA	1e-110	99	sequence:nscaf2823:1789657:1790977:-
BGIBMGA002438-TA	BGIBMGA005072-TA	1e-47	94	sequence:nscaf2823:1789657:1790977:-
BGIBMGA002438-TA	BGIBMGA005072-TA	8e-33	91	sequence:nscaf2823:1789657:1790977:-
BGIBMGA002438-TA	BGIBMGA004789-TA	1e-108	99	sequence:nscaf2818:2752635:2753153:-
BGIBMGA002438-TA	BGIBMGA004789-TA	5e-31	96	sequence:nscaf2818:2752635:2753153:-
BGIBMGA002438-TA	BGIBMGA004789-TA	3e-23	100	sequence:nscaf2818:2752635:2753153:-
BGIBMGA002438-TA	BGIBMGA003389-TA	1e-108	99	sequence:nscaf2655:513934:515200:+
BGIBMGA002438-TA	BGIBMGA003389-TA	2e-64	99	sequence:nscaf2655:513934:515200:+
BGIBMGA002438-TA	BGIBMGA003389-TA	6e-52	97	sequence:nscaf2655:513934:515200:+
BGIBMGA002438-TA	BGIBMGA003389-TA	3e-23	95	sequence:nscaf2655:513934:515200:+
BGIBMGA002438-TA	BGIBMGA002701-TA	1e-108	99	sequence:nscaf2529:4100227:4100808:+
BGIBMGA002438-TA	BGIBMGA002701-TA	2e-64	99	sequence:nscaf2529:4100227:4100808:+
BGIBMGA002438-TA	BGIBMGA002701-TA	3e-23	95	sequence:nscaf2529:4100227:4100808:+
BGIBMGA002438-TA	BGIBMGA002183-TA	1e-108	99	sequence:nscaf2216:1390312:1391028:+
BGIBMGA002438-TA	BGIBMGA002183-TA	7e-55	96	sequence:nscaf2216:1390312:1391028:+
BGIBMGA002438-TA	BGIBMGA002183-TA	5e-28	89	sequence:nscaf2216:1390312:1391028:+
BGIBMGA002438-TA	BGIBMGA013839-TA	1e-106	98	sequence:nscaf3098:132438:133018:-
BGIBMGA002438-TA	BGIBMGA013839-TA	1e-50	99	sequence:nscaf3098:132438:133018:-
BGIBMGA002438-TA	BGIBMGA006660-TA	1e-106	99	sequence:nscaf2855:1410136:1410954:-
BGIBMGA002438-TA	BGIBMGA006660-TA	6e-77	98	sequence:nscaf2855:1410136:1410954:-
BGIBMGA002438-TA	BGIBMGA006660-TA	6e-52	97	sequence:nscaf2855:1410136:1410954:-
BGIBMGA002438-TA	BGIBMGA006660-TA	6e-52	97	sequence:nscaf2855:1410136:1410954:-
BGIBMGA002438-TA	BGIBMGA006660-TA	4e-47	95	sequence:nscaf2855:1410136:1410954:-
BGIBMGA002438-TA	BGIBMGA002166-TA	1e-106	98	sequence:nscaf2216:1843932:1844624:-
BGIBMGA002438-TA	BGIBMGA002166-TA	3e-60	94	sequence:nscaf2216:1843932:1844624:-
BGIBMGA002438-TA	BGIBMGA002166-TA	2e-30	90	sequence:nscaf2216:1843932:1844624:-
BGIBMGA002438-TA	BGIBMGA006078-TA	1e-105	98	sequence:nscaf2847:410285:411753:-
BGIBMGA002438-TA	BGIBMGA006078-TA	4e-50	95	sequence:nscaf2847:410285:411753:-
BGIBMGA002438-TA	BGIBMGA006078-TA	3e-26	89	sequence:nscaf2847:410285:411753:-
BGIBMGA002438-TA	BGIBMGA003792-TA	1e-104	98	sequence:nscaf2681:874784:875566:+
BGIBMGA002438-TA	BGIBMGA003792-TA	2e-67	96	sequence:nscaf2681:874784:875566:+
BGIBMGA002438-TA	BGIBMGA003792-TA	2e-42	94	sequence:nscaf2681:874784:875566:+
BGIBMGA002438-TA	BGIBMGA003792-TA	2e-30	90	sequence:nscaf2681:874784:875566:+
BGIBMGA002438-TA	BGIBMGA003792-TA	2e-30	90	sequence:nscaf2681:874784:875566:+
BGIBMGA002438-TA	BGIBMGA002003-TA	1e-104	98	sequence:nscaf2210:4620737:4621257:-
BGIBMGA002438-TA	BGIBMGA002003-TA	1e-47	94	sequence:nscaf2210:4620737:4621257:-
BGIBMGA002438-TA	BGIBMGA002003-TA	1e-28	90	sequence:nscaf2210:4620737:4621257:-
BGIBMGA002438-TA	BGIBMGA001603-TA	1e-104	98	sequence:nscaf2176:4350066:4352489:-
BGIBMGA002438-TA	BGIBMGA001603-TA	2e-27	95	sequence:nscaf2176:4350066:4352489:-
BGIBMGA002438-TA	BGIBMGA009348-TA	1e-103	98	sequence:nscaf2948:17118:24118:-
BGIBMGA002438-TA	BGIBMGA009348-TA	2e-30	90	sequence:nscaf2948:17118:24118:-
BGIBMGA002438-TA	BGIBMGA003692-TA	1e-101	97	sequence:nscaf2674:4914435:4915076:+
BGIBMGA002438-TA	BGIBMGA003692-TA	1e-47	94	sequence:nscaf2674:4914435:4915076:+
BGIBMGA002438-TA	BGIBMGA003692-TA	3e-29	90	sequence:nscaf2674:4914435:4915076:+
BGIBMGA002438-TA	BGIBMGA013999-TA	1e-101	97	sequence:nscaf3099:3304245:3304886:+
BGIBMGA002438-TA	BGIBMGA013999-TA	4e-50	95	sequence:nscaf3099:3304245:3304886:+
BGIBMGA002438-TA	BGIBMGA013999-TA	8e-33	91	sequence:nscaf3099:3304245:3304886:+
BGIBMGA002438-TA	BGIBMGA001065-TA	1e-101	98	sequence:nscaf1898:862522:864002:-
BGIBMGA002438-TA	BGIBMGA001065-TA	2e-30	90	sequence:nscaf1898:862522:864002:-
BGIBMGA002438-TA	BGIBMGA001065-TA	3e-29	95	sequence:nscaf1898:862522:864002:-
BGIBMGA002438-TA	BGIBMGA003748-TA	1e-99	97	sequence:nscaf2674:7462202:7462912:+
BGIBMGA002438-TA	BGIBMGA003748-TA	6e-40	92	sequence:nscaf2674:7462202:7462912:+
BGIBMGA002438-TA	BGIBMGA003748-TA	2e-27	95	sequence:nscaf2674:7462202:7462912:+
BGIBMGA002438-TA	BGIBMGA009203-TA	5e-99	97	sequence:nscaf2943:3824239:3824705:-
BGIBMGA002438-TA	BGIBMGA007336-TA	1e-96	97	sequence:nscaf2883:2289175:2293470:-
BGIBMGA002438-TA	BGIBMGA007336-TA	2e-55	97	sequence:nscaf2883:2289175:2293470:-
BGIBMGA002438-TA	BGIBMGA013798-TA	4e-96	98	sequence:nscaf3097:2311063:2311533:+
BGIBMGA002438-TA	BGIBMGA013798-TA	1e-59	94	sequence:nscaf3097:2311063:2311533:+
BGIBMGA002438-TA	BGIBMGA013798-TA	5e-25	94	sequence:nscaf3097:2311063:2311533:+
BGIBMGA002438-TA	BGIBMGA008143-TA	4e-96	96	sequence:nscaf2891:1092365:1097687:-
BGIBMGA002438-TA	BGIBMGA006969-TA	2e-95	96	sequence:nscaf2860:3179627:3180267:+
BGIBMGA002438-TA	BGIBMGA006969-TA	1e-47	94	sequence:nscaf2860:3179627:3180267:+
BGIBMGA002438-TA	BGIBMGA006969-TA	8e-33	91	sequence:nscaf2860:3179627:3180267:+
BGIBMGA002438-TA	BGIBMGA004829-TA	7e-95	98	sequence:nscaf2818:564901:566893:-
BGIBMGA002438-TA	BGIBMGA004829-TA	2e-67	96	sequence:nscaf2818:564901:566893:-
BGIBMGA002438-TA	BGIBMGA004829-TA	2e-30	90	sequence:nscaf2818:564901:566893:-
BGIBMGA002438-TA	BGIBMGA004148-TA	7e-95	96	sequence:nscaf2770:2004432:2005139:-
BGIBMGA002438-TA	BGIBMGA004148-TA	5e-62	96	sequence:nscaf2770:2004432:2005139:-
BGIBMGA002438-TA	BGIBMGA004148-TA	5e-28	89	sequence:nscaf2770:2004432:2005139:-
BGIBMGA002438-TA	BGIBMGA002367-TA	7e-95	96	sequence:nscaf2408:21579:22214:-
BGIBMGA002438-TA	BGIBMGA002367-TA	2e-45	93	sequence:nscaf2408:21579:22214:-
BGIBMGA002438-TA	BGIBMGA002367-TA	5e-31	90	sequence:nscaf2408:21579:22214:-
BGIBMGA002438-TA	BGIBMGA004636-TA	3e-94	96	sequence:nscaf2808:4317:4950:-
BGIBMGA002438-TA	BGIBMGA004636-TA	3e-72	97	sequence:nscaf2808:4317:4950:-
BGIBMGA002438-TA	BGIBMGA006309-TA	2e-92	96	sequence:nscaf2852:1199362:1200964:+
BGIBMGA002438-TA	BGIBMGA006309-TA	2e-52	96	sequence:nscaf2852:1199362:1200964:+
BGIBMGA002438-TA	BGIBMGA006309-TA	3e-26	89	sequence:nscaf2852:1199362:1200964:+
BGIBMGA002438-TA	BGIBMGA008229-TA	3e-91	96	sequence:nscaf2899:320031:320315:+
BGIBMGA002438-TA	BGIBMGA001673-TA	3e-91	95	sequence:nscaf2176:1524461:1525061:-
BGIBMGA002438-TA	BGIBMGA001673-TA	1e-40	92	sequence:nscaf2176:1524461:1525061:-
BGIBMGA002438-TA	BGIBMGA004842-TA	4e-90	95	sequence:nscaf2818:600672:601312:+
BGIBMGA002438-TA	BGIBMGA004842-TA	4e-50	95	sequence:nscaf2818:600672:601312:+
BGIBMGA002438-TA	BGIBMGA004842-TA	1e-25	88	sequence:nscaf2818:600672:601312:+
BGIBMGA002438-TA	BGIBMGA002744-TA	2e-89	95	sequence:nscaf2556:53985:55368:-
BGIBMGA002438-TA	BGIBMGA005484-TA	1e-87	95	sequence:nscaf2828:4337830:4346780:+
BGIBMGA002438-TA	BGIBMGA005484-TA	4e-50	95	sequence:nscaf2828:4337830:4346780:+
BGIBMGA002438-TA	BGIBMGA005484-TA	2e-27	89	sequence:nscaf2828:4337830:4346780:+
BGIBMGA002438-TA	BGIBMGA014565-TA	4e-87	94	sequence:scaffold838:16538:17649:-
BGIBMGA002438-TA	BGIBMGA014565-TA	1e-56	96	sequence:scaffold838:16538:17649:-
BGIBMGA002438-TA	BGIBMGA014565-TA	2e-27	95	sequence:scaffold838:16538:17649:-
BGIBMGA002438-TA	BGIBMGA009761-TA	4e-87	94	sequence:nscaf2964:2303977:2304507:+
BGIBMGA002438-TA	BGIBMGA001455-TA	2e-85	94	sequence:nscaf2136:2038628:2040011:-
BGIBMGA002438-TA	BGIBMGA001455-TA	4e-50	95	sequence:nscaf2136:2038628:2040011:-
BGIBMGA002438-TA	BGIBMGA001455-TA	1e-25	88	sequence:nscaf2136:2038628:2040011:-
BGIBMGA002438-TA	BGIBMGA007122-TA	1e-84	94	sequence:nscaf2865:4553526:4553942:+
BGIBMGA002438-TA	BGIBMGA013620-TA	6e-83	98	sequence:nscaf3079:516309:520962:+
BGIBMGA002438-TA	BGIBMGA013620-TA	9e-39	95	sequence:nscaf3079:516309:520962:+
BGIBMGA002438-TA	BGIBMGA013620-TA	7e-21	98	sequence:nscaf3079:516309:520962:+
BGIBMGA002438-TA	BGIBMGA004552-TA	6e-83	98	sequence:nscaf2800:1544966:1545413:-
BGIBMGA002438-TA	BGIBMGA012835-TA	9e-82	93	sequence:nscaf3058:4608268:4608949:-
BGIBMGA002438-TA	BGIBMGA012835-TA	2e-55	92	sequence:nscaf3058:4608268:4608949:-
BGIBMGA002438-TA	BGIBMGA012835-TA	2e-42	93	sequence:nscaf3058:4608268:4608949:-
BGIBMGA002438-TA	BGIBMGA001387-TA	6e-80	97	sequence:nscaf2136:7987332:7991024:-
BGIBMGA002438-TA	BGIBMGA001387-TA	8e-27	95	sequence:nscaf2136:7987332:7991024:-
BGIBMGA002438-TA	BGIBMGA009889-TA	6e-77	99	sequence:nscaf2970:1160831:1162557:+
BGIBMGA002438-TA	BGIBMGA009889-TA	5e-74	98	sequence:nscaf2970:1160831:1162557:+
BGIBMGA002438-TA	BGIBMGA009889-TA	3e-23	95	sequence:nscaf2970:1160831:1162557:+
BGIBMGA002438-TA	BGIBMGA005870-TA	6e-77	99	sequence:nscaf2839:684570:684740:+
BGIBMGA002438-TA	BGIBMGA005870-TA	3e-23	95	sequence:nscaf2839:684570:684740:+
BGIBMGA002438-TA	BGIBMGA012676-TA	2e-76	96	sequence:nscaf3055:1124659:1125132:-
BGIBMGA002438-TA	BGIBMGA012676-TA	1e-47	93	sequence:nscaf3055:1124659:1125132:-
BGIBMGA002438-TA	BGIBMGA008305-TA	9e-76	92	sequence:nscaf2902:10424678:10426588:-
BGIBMGA002438-TA	BGIBMGA008305-TA	2e-46	95	sequence:nscaf2902:10424678:10426588:-
BGIBMGA002438-TA	BGIBMGA001170-TA	9e-76	96	sequence:nscaf1898:7460079:7460946:+
BGIBMGA002438-TA	BGIBMGA001170-TA	2e-46	93	sequence:nscaf1898:7460079:7460946:+
BGIBMGA002438-TA	BGIBMGA011300-TA	3e-75	95	sequence:nscaf3026:62484:63096:+
BGIBMGA002438-TA	BGIBMGA011300-TA	7e-58	94	sequence:nscaf3026:62484:63096:+
BGIBMGA002438-TA	BGIBMGA011300-TA	9e-39	92	sequence:nscaf3026:62484:63096:+
BGIBMGA002438-TA	BGIBMGA013101-TA	1e-74	98	sequence:nscaf3058:8917401:8917790:+
BGIBMGA002438-TA	BGIBMGA013101-TA	2e-52	93	sequence:nscaf3058:8917401:8917790:+
BGIBMGA002438-TA	BGIBMGA013101-TA	7e-21	93	sequence:nscaf3058:8917401:8917790:+
BGIBMGA002438-TA	BGIBMGA010692-TA	5e-74	96	sequence:nscaf3002:48267:48747:-
BGIBMGA002438-TA	BGIBMGA010692-TA	2e-39	91	sequence:nscaf3002:48267:48747:-
BGIBMGA002438-TA	BGIBMGA008962-TA	5e-74	96	sequence:nscaf2930:1526288:1527677:+
BGIBMGA002438-TA	BGIBMGA008962-TA	4e-44	92	sequence:nscaf2930:1526288:1527677:+
BGIBMGA002438-TA	BGIBMGA008480-TA	5e-74	96	sequence:nscaf2902:4409834:4410312:+
BGIBMGA002438-TA	BGIBMGA008480-TA	2e-46	93	sequence:nscaf2902:4409834:4410312:+
BGIBMGA002438-TA	BGIBMGA006543-TA	5e-74	96	sequence:nscaf2855:7076866:7077279:-
BGIBMGA002438-TA	BGIBMGA006543-TA	7e-21	100	sequence:nscaf2855:7076866:7077279:-
BGIBMGA002438-TA	BGIBMGA005081-TA	5e-74	96	sequence:nscaf2823:1314118:1314615:-
BGIBMGA002438-TA	BGIBMGA005081-TA	2e-49	91	sequence:nscaf2823:1314118:1314615:-
BGIBMGA002438-TA	BGIBMGA002599-TA	5e-74	96	sequence:nscaf2529:2654115:2654672:-
BGIBMGA002438-TA	BGIBMGA002599-TA	5e-65	96	sequence:nscaf2529:2654115:2654672:-
BGIBMGA002438-TA	BGIBMGA002599-TA	1e-31	91	sequence:nscaf2529:2654115:2654672:-
BGIBMGA002438-TA	BGIBMGA002505-TA	5e-74	96	sequence:nscaf2511:3128081:3129954:+
BGIBMGA002438-TA	BGIBMGA002505-TA	4e-44	92	sequence:nscaf2511:3128081:3129954:+
BGIBMGA002438-TA	BGIBMGA002498-TA	5e-74	96	sequence:nscaf2511:2356492:2357230:+
BGIBMGA002438-TA	BGIBMGA002498-TA	2e-52	92	sequence:nscaf2511:2356492:2357230:+
BGIBMGA002438-TA	BGIBMGA003426-TA	2e-73	96	sequence:nscaf2655:2872198:2874175:+
BGIBMGA002438-TA	BGIBMGA003426-TA	2e-46	93	sequence:nscaf2655:2872198:2874175:+
BGIBMGA002438-TA	BGIBMGA001134-TA	2e-73	98	sequence:nscaf1898:5097587:5098120:+
BGIBMGA002438-TA	BGIBMGA001134-TA	2e-61	93	sequence:nscaf1898:5097587:5098120:+
BGIBMGA002438-TA	BGIBMGA010984-TA	3e-72	95	sequence:nscaf3013:198913:199275:+
BGIBMGA002438-TA	BGIBMGA008183-TA	3e-72	95	sequence:nscaf2891:1355579:1356402:+
BGIBMGA002438-TA	BGIBMGA008183-TA	4e-44	92	sequence:nscaf2891:1355579:1356402:+
BGIBMGA002438-TA	BGIBMGA013804-TA	1e-71	95	sequence:nscaf3097:2998632:2999051:+
BGIBMGA002438-TA	BGIBMGA012243-TA	1e-71	95	sequence:nscaf3040:2965716:2967832:-
BGIBMGA002438-TA	BGIBMGA012243-TA	2e-52	92	sequence:nscaf3040:2965716:2967832:-
BGIBMGA002438-TA	BGIBMGA007326-TA	1e-71	96	sequence:nscaf2882:212511:213093:+
BGIBMGA002438-TA	BGIBMGA007326-TA	1e-47	93	sequence:nscaf2882:212511:213093:+
BGIBMGA002438-TA	BGIBMGA007326-TA	3e-23	95	sequence:nscaf2882:212511:213093:+
BGIBMGA002438-TA	BGIBMGA003030-TA	1e-71	95	sequence:nscaf2589:3412591:3413340:-
BGIBMGA002438-TA	BGIBMGA010252-TA	5e-71	95	sequence:nscaf2986:3412369:3414549:+
BGIBMGA002438-TA	BGIBMGA010252-TA	9e-42	92	sequence:nscaf2986:3412369:3414549:+
BGIBMGA002438-TA	BGIBMGA000329-TA	5e-71	95	sequence:nscaf1681:644697:650382:-
BGIBMGA002438-TA	BGIBMGA000329-TA	2e-55	92	sequence:nscaf1681:644697:650382:-
BGIBMGA002438-TA	BGIBMGA001779-TA	1e-68	97	sequence:nscaf2176:2089733:2104238:+
BGIBMGA002438-TA	BGIBMGA014301-TA	2e-67	96	sequence:scaffold1189:7207:7437:-
BGIBMGA002438-TA	BGIBMGA014301-TA	8e-33	91	sequence:scaffold1189:7207:7437:-
BGIBMGA002438-TA	BGIBMGA011186-TA	2e-67	96	sequence:nscaf3026:6069220:6084001:-
BGIBMGA002438-TA	BGIBMGA011186-TA	1e-62	99	sequence:nscaf3026:6069220:6084001:-
BGIBMGA002438-TA	BGIBMGA011186-TA	8e-33	91	sequence:nscaf3026:6069220:6084001:-
BGIBMGA002438-TA	BGIBMGA011186-TA	5e-28	90	sequence:nscaf3026:6069220:6084001:-
BGIBMGA002438-TA	BGIBMGA011186-TA	5e-28	90	sequence:nscaf3026:6069220:6084001:-
BGIBMGA002438-TA	BGIBMGA011186-TA	1e-25	89	sequence:nscaf3026:6069220:6084001:-
BGIBMGA002438-TA	BGIBMGA004479-TA	8e-67	94	sequence:nscaf2795:2431840:2432850:+
BGIBMGA002438-TA	BGIBMGA004479-TA	3e-63	95	sequence:nscaf2795:2431840:2432850:+
BGIBMGA002438-TA	BGIBMGA004479-TA	3e-29	90	sequence:nscaf2795:2431840:2432850:+
BGIBMGA002438-TA	BGIBMGA003471-TA	8e-67	94	sequence:nscaf2674:6408778:6409364:-
BGIBMGA002438-TA	BGIBMGA003471-TA	7e-55	93	sequence:nscaf2674:6408778:6409364:-
BGIBMGA002438-TA	BGIBMGA003108-TA	8e-67	91	sequence:nscaf2589:2542467:2543078:+
BGIBMGA002438-TA	BGIBMGA003108-TA	5e-34	91	sequence:nscaf2589:2542467:2543078:+
BGIBMGA002438-TA	BGIBMGA003108-TA	7e-24	88	sequence:nscaf2589:2542467:2543078:+
BGIBMGA002438-TA	BGIBMGA005705-TA	3e-66	97	sequence:nscaf2830:87949:90731:+
BGIBMGA002438-TA	BGIBMGA011060-TA	8e-64	95	sequence:nscaf3015:521680:522197:+
BGIBMGA002438-TA	BGIBMGA011060-TA	3e-26	93	sequence:nscaf3015:521680:522197:+
BGIBMGA002438-TA	BGIBMGA007699-TA	8e-64	94	sequence:nscaf2888:4326103:4326579:-
BGIBMGA002438-TA	BGIBMGA007699-TA	2e-46	93	sequence:nscaf2888:4326103:4326579:-
BGIBMGA002438-TA	BGIBMGA012064-TA	7e-61	95	sequence:nscaf3034:992246:992828:-
BGIBMGA002438-TA	BGIBMGA012064-TA	3e-38	90	sequence:nscaf3034:992246:992828:-
BGIBMGA002438-TA	BGIBMGA008306-TA	3e-60	94	sequence:nscaf2902:10362746:10363093:-
BGIBMGA002438-TA	BGIBMGA008306-TA	1e-56	93	sequence:nscaf2902:10362746:10363093:-
BGIBMGA002438-TA	BGIBMGA013853-TA	1e-59	92	sequence:nscaf3098:206372:207121:+
BGIBMGA002438-TA	BGIBMGA013853-TA	1e-43	94	sequence:nscaf3098:206372:207121:+
BGIBMGA002438-TA	BGIBMGA013853-TA	6e-43	92	sequence:nscaf3098:206372:207121:+
BGIBMGA002438-TA	BGIBMGA008527-TA	1e-59	94	sequence:nscaf2902:7802974:7803896:+
BGIBMGA002438-TA	BGIBMGA008527-TA	1e-40	93	sequence:nscaf2902:7802974:7803896:+
BGIBMGA002438-TA	BGIBMGA008527-TA	1e-25	88	sequence:nscaf2902:7802974:7803896:+
BGIBMGA002438-TA	BGIBMGA008527-TA	7e-21	87	sequence:nscaf2902:7802974:7803896:+
BGIBMGA002438-TA	BGIBMGA008527-TA	7e-21	87	sequence:nscaf2902:7802974:7803896:+
BGIBMGA002438-TA	BGIBMGA004173-TA	1e-59	93	sequence:nscaf2770:27971:31535:-
BGIBMGA002438-TA	BGIBMGA004173-TA	3e-54	93	sequence:nscaf2770:27971:31535:-
BGIBMGA002438-TA	BGIBMGA010034-TA	4e-59	94	sequence:nscaf2983:409635:410054:-
BGIBMGA002438-TA	BGIBMGA010034-TA	7e-21	93	sequence:nscaf2983:409635:410054:-
BGIBMGA002438-TA	BGIBMGA002256-TA	4e-59	95	sequence:nscaf2330:2185393:2187848:-
BGIBMGA002438-TA	BGIBMGA002256-TA	5e-28	89	sequence:nscaf2330:2185393:2187848:-
BGIBMGA002438-TA	BGIBMGA002049-TA	4e-59	94	sequence:nscaf2210:676742:677248:-
BGIBMGA002438-TA	BGIBMGA002049-TA	1e-50	95	sequence:nscaf2210:676742:677248:-
BGIBMGA002438-TA	BGIBMGA006256-TA	7e-58	94	sequence:nscaf2852:2419137:2419631:-
BGIBMGA002438-TA	BGIBMGA006256-TA	2e-55	96	sequence:nscaf2852:2419137:2419631:-
BGIBMGA002438-TA	BGIBMGA013689-TA	1e-56	93	sequence:nscaf3090:38393:43026:-
BGIBMGA002438-TA	BGIBMGA013689-TA	4e-50	95	sequence:nscaf3090:38393:43026:-
BGIBMGA002438-TA	BGIBMGA007627-TA	1e-56	93	sequence:nscaf2888:8596616:8604828:-
BGIBMGA002438-TA	BGIBMGA007627-TA	8e-36	96	sequence:nscaf2888:8596616:8604828:-
BGIBMGA002438-TA	BGIBMGA011927-TA	2e-55	92	sequence:nscaf3032:774837:775007:-
BGIBMGA002438-TA	BGIBMGA010219-TA	3e-54	92	sequence:nscaf2986:2308086:2308595:+
BGIBMGA002438-TA	BGIBMGA010219-TA	6e-46	94	sequence:nscaf2986:2308086:2308595:+
BGIBMGA002438-TA	BGIBMGA007657-TA	1e-53	92	sequence:nscaf2888:7327943:7328446:-
BGIBMGA002438-TA	BGIBMGA007657-TA	2e-45	94	sequence:nscaf2888:7327943:7328446:-
BGIBMGA002438-TA	BGIBMGA012815-TA	4e-53	92	sequence:nscaf3058:5719154:5719735:-
BGIBMGA002438-TA	BGIBMGA012815-TA	1e-34	91	sequence:nscaf3058:5719154:5719735:-
BGIBMGA002438-TA	BGIBMGA012815-TA	2e-33	92	sequence:nscaf3058:5719154:5719735:-
BGIBMGA002438-TA	BGIBMGA012815-TA	8e-33	90	sequence:nscaf3058:5719154:5719735:-
BGIBMGA002438-TA	BGIBMGA012815-TA	8e-33	90	sequence:nscaf3058:5719154:5719735:-
BGIBMGA002438-TA	BGIBMGA012815-TA	8e-33	90	sequence:nscaf3058:5719154:5719735:-
BGIBMGA002438-TA	BGIBMGA001688-TA	2e-52	92	sequence:nscaf2176:706694:711216:-
BGIBMGA002438-TA	BGIBMGA001688-TA	9e-45	98	sequence:nscaf2176:706694:711216:-
BGIBMGA002438-TA	BGIBMGA001688-TA	2e-21	96	sequence:nscaf2176:706694:711216:-
BGIBMGA002438-TA	BGIBMGA009455-TA	3e-51	95	sequence:nscaf2953:1848895:1850802:-
BGIBMGA002438-TA	BGIBMGA009455-TA	2e-46	93	sequence:nscaf2953:1848895:1850802:-
BGIBMGA002438-TA	BGIBMGA011787-TA	1e-50	95	sequence:nscaf3031:1400200:1400661:+
BGIBMGA002438-TA	BGIBMGA011787-TA	3e-32	93	sequence:nscaf3031:1400200:1400661:+
BGIBMGA002438-TA	BGIBMGA005833-TA	1e-50	92	sequence:nscaf2839:514493:515834:-
BGIBMGA002438-TA	BGIBMGA005833-TA	2e-46	93	sequence:nscaf2839:514493:515834:-
BGIBMGA002438-TA	BGIBMGA012951-TA	4e-50	95	sequence:nscaf3058:1797506:1799704:+
BGIBMGA002438-TA	BGIBMGA012951-TA	9e-45	95	sequence:nscaf3058:1797506:1799704:+
BGIBMGA002438-TA	BGIBMGA012951-TA	1e-40	96	sequence:nscaf3058:1797506:1799704:+
BGIBMGA002438-TA	BGIBMGA012951-TA	3e-32	91	sequence:nscaf3058:1797506:1799704:+
BGIBMGA002438-TA	BGIBMGA001517-TA	4e-50	95	sequence:nscaf2136:2066058:2066348:+
BGIBMGA002438-TA	BGIBMGA001517-TA	8e-33	91	sequence:nscaf2136:2066058:2066348:+
BGIBMGA002438-TA	BGIBMGA009171-TA	9e-45	89	sequence:nscaf2938:332123:332461:-
BGIBMGA002438-TA	BGIBMGA009171-TA	1e-25	88	sequence:nscaf2938:332123:332461:-
BGIBMGA002438-TA	BGIBMGA009171-TA	1e-22	96	sequence:nscaf2938:332123:332461:-
BGIBMGA002438-TA	BGIBMGA009217-TA	4e-44	92	sequence:nscaf2943:2303022:2303494:-
BGIBMGA002438-TA	BGIBMGA009217-TA	4e-41	93	sequence:nscaf2943:2303022:2303494:-
BGIBMGA002438-TA	BGIBMGA005707-TA	4e-44	91	sequence:nscaf2830:237254:237424:+
BGIBMGA002438-TA	BGIBMGA004883-TA	2e-33	91	sequence:nscaf2818:2937354:2937653:+
BGIBMGA002438-TA	BGIBMGA012821-TA	1e-28	92	sequence:nscaf3058:5446812:5446964:-
BGIBMGA002438-TA	BGIBMGA004086-TA	4e-22	100	sequence:nscaf2767:713249:713542:+
BGIBMGA002438-TA	BGIBMGA014461-TA	7e-21	98	sequence:scaffold697:29487:30816:-
BGIBMGA014273-TA	BGIBMGA014229-TA	1e-100	100	sequence:nscaf98:1366731:1373222:-
BGIBMGA009788-TA	BGIBMGA007327-TA	1e-137	91	sequence:nscaf2882:233359:236693:+
BGIBMGA009788-TA	BGIBMGA007327-TA	1e-130	96	sequence:nscaf2882:233359:236693:+
BGIBMGA009788-TA	BGIBMGA007327-TA	1e-40	95	sequence:nscaf2882:233359:236693:+
BGIBMGA013162-TA	BGIBMGA009213-TA	1e-123	88	sequence:nscaf2943:2454958:2460546:-
BGIBMGA004720-TA	BGIBMGA004718-TA	0	97	sequence:nscaf2813:639938:650927:+
BGIBMGA004720-TA	BGIBMGA004721-TA	0	94	sequence:nscaf2813:684692:690454:+
BGIBMGA004720-TA	BGIBMGA004717-TA	0	89	sequence:nscaf2813:627877:635344:+
BGIBMGA004720-TA	BGIBMGA004716-TA	1e-166	90	sequence:nscaf2813:607746:616479:+
BGIBMGA004720-TA	BGIBMGA004714-TA	1e-134	92	sequence:nscaf2813:553958:554555:+
BGIBMGA011767-TA	BGIBMGA011765-TA	2e-52	86	sequence:nscaf3031:703451:704182:+
BGIBMGA002626-TA	BGIBMGA002666-TA	1e-166	95	sequence:nscaf2529:1439333:1439716:+
BGIBMGA004212-TA	BGIBMGA014374-TA	0	96	sequence:scaffold416:93139:98354:+
BGIBMGA007251-TA	BGIBMGA007251-TA	1e-75	100	sequence:nscaf2874:576563:582475:+
BGIBMGA007251-TA	BGIBMGA007251-TA	1e-75	100	sequence:nscaf2874:576563:582475:+
BGIBMGA013980-TA	BGIBMGA011353-TA	0	98	sequence:nscaf3026:2862715:2876736:+
BGIBMGA003655-TA	BGIBMGA014323-TA	0	97	sequence:scaffold1449:207:4563:+
BGIBMGA004246-TA	BGIBMGA012790-TA	3e-90	100	sequence:nscaf3058:7480287:7510229:-
BGIBMGA014308-TA	BGIBMGA002805-TA	4e-76	96	sequence:nscaf2575:1925691:1925876:-
BGIBMGA014308-TA	BGIBMGA002804-TA	8e-31	94	sequence:nscaf2575:1942433:1947527:-
BGIBMGA012097-TA	BGIBMGA013528-TA	0	98	sequence:nscaf3075:629089:633324:+
BGIBMGA014604-TA	BGIBMGA002254-TA	1e-146	94	sequence:nscaf2330:2829632:2831190:-
BGIBMGA014604-TA	BGIBMGA002254-TA	3e-33	90	sequence:nscaf2330:2829632:2831190:-
BGIBMGA009365-TA	BGIBMGA009338-TA	1e-117	92	sequence:nscaf2948:637009:646690:-
BGIBMGA000259-TA	BGIBMGA000254-TA	9e-89	95	sequence:nscaf1681:3366301:3370418:-
BGIBMGA000259-TA	BGIBMGA000433-TA	7e-74	91	sequence:nscaf1681:3319088:3320495:+
BGIBMGA000259-TA	BGIBMGA000438-TA	3e-27	89	sequence:nscaf1681:3382256:3383624:+
BGIBMGA010702-TA	BGIBMGA006489-TA	0	99	sequence:nscaf2853:3699256:3701785:+
BGIBMGA014619-TA	BGIBMGA006971-TA	7e-41	91	sequence:nscaf2865:5459094:5465427:-
BGIBMGA014619-TA	BGIBMGA006972-TA	2e-38	90	sequence:nscaf2865:5412515:5417480:-
BGIBMGA002267-TA	BGIBMGA002268-TA	0	97	sequence:nscaf2330:1319067:1326007:-
BGIBMGA002267-TA	BGIBMGA002268-TA	5e-83	100	sequence:nscaf2330:1319067:1326007:-
BGIBMGA002267-TA	BGIBMGA002271-TA	0	88	sequence:nscaf2330:1227924:1231745:-
BGIBMGA002267-TA	BGIBMGA002270-TA	1e-148	88	sequence:nscaf2330:1259697:1269389:-
BGIBMGA002267-TA	BGIBMGA002270-TA	1e-24	87	sequence:nscaf2330:1259697:1269389:-
BGIBMGA002267-TA	BGIBMGA002307-TA	1e-100	90	sequence:nscaf2330:1375565:1388388:+
BGIBMGA011048-TA	BGIBMGA008299-TA	0	100	sequence:nscaf2902:10742813:10744010:-
BGIBMGA011048-TA	BGIBMGA008299-TA	4e-26	100	sequence:nscaf2902:10742813:10744010:-
BGIBMGA014293-TA	BGIBMGA011765-TA	2e-52	86	sequence:nscaf3031:703451:704182:+
BGIBMGA005221-TA	BGIBMGA012790-TA	1e-113	100	sequence:nscaf3058:7480287:7510229:-
BGIBMGA005221-TA	BGIBMGA003404-TA	5e-96	95	sequence:nscaf2655:1235150:1244937:+
BGIBMGA005221-TA	BGIBMGA003404-TA	5e-31	93	sequence:nscaf2655:1235150:1244937:+
BGIBMGA000238-TA	BGIBMGA000457-TA	0	94	sequence:nscaf1681:4634792:4648635:+
BGIBMGA000238-TA	BGIBMGA000457-TA	0	94	sequence:nscaf1681:4634792:4648635:+
BGIBMGA000238-TA	BGIBMGA000239-TA	0	94	sequence:nscaf1681:4518903:4531758:-
BGIBMGA000238-TA	BGIBMGA000239-TA	4e-84	98	sequence:nscaf1681:4518903:4531758:-
BGIBMGA000238-TA	BGIBMGA000239-TA	3e-75	95	sequence:nscaf1681:4518903:4531758:-
