# Supplementary material for: Segmental duplications in the silkworm genome
Source: BMC Genomics. 2013 Jul 31;14:521. doi: 10.1186/1471-2164-14-521 (PMC3735471; doi:10.1186/1471-2164-14-521)
Supplement: Additional file 9: Table S5 — The comparison of the poor-annotated SD-content genes with other two Lepidoptera insects. [file 1471-2164-14-521-S9.xls]

## Sheet: silkworm VS. Monarch butterfly
proteins in Silkworm	proteins in Monarch butterfly	E value	Identity
BGIBMGA000259-PA	DPOGS215882-PA	6e-27,	76
BGIBMGA000406-PA	DPOGS215859-PA	1e-101,	71
BGIBMGA000885-PA	DPOGS211936-PA	1e-10,	56
BGIBMGA001155-PA	DPOGS212209-PA	8e-71,	50
BGIBMGA001389-PA	DPOGS201079-PA	4e-34,	59
BGIBMGA001518-PA	DPOGS204844-PA	5e-36,	44
BGIBMGA002112-PA	DPOGS203959-PA	1e-55,	85
BGIBMGA002254-PA	DPOGS203866-PA	1e-11,	34
BGIBMGA002257-PA	DPOGS204844-PA	2e-13,	36
BGIBMGA002626-PA	DPOGS201921-PA	9e-39,	52
BGIBMGA002627-PA	DPOGS201921-PA	4e-33,	48
BGIBMGA002856-PA	DPOGS204756-PA	1e-109,	50
BGIBMGA003774-PA	DPOGS210895-PA	2e-20,	92
BGIBMGA003910-PA	DPOGS210836-PA	0.0,	56
BGIBMGA003973-PA	DPOGS214354-PA	1e-161,	42
BGIBMGA003994-PA	DPOGS214354-PA	2e-46,	51
BGIBMGA004212-PA	DPOGS216196-PA	8e-14,	38
BGIBMGA004304-PA	DPOGS204557-PA	2e-20,	31
BGIBMGA004305-PA	DPOGS204557-PA	1e-24,	39
BGIBMGA004320-PA	DPOGS204557-PA	1e-21,	35
BGIBMGA004323-PA	DPOGS204557-PA	2e-22,	25
BGIBMGA004508-PA	DPOGS213913-PA	2e-08,	48
BGIBMGA004597-PA	DPOGS212355-PA	8e-22,	32
BGIBMGA004597-PA	DPOGS200194-PA	9e-15,	40
BGIBMGA004610-PA	DPOGS201059-PA	1e-22,	57
BGIBMGA004714-PA	DPOGS207575-PA	1e-47,	68
BGIBMGA004997-PA	DPOGS202331-PA	2e-56,	69
BGIBMGA005031-PA	DPOGS204151-PA	2e-21,	93
BGIBMGA005096-PA	DPOGS213324-PA	2e-24,	47
BGIBMGA005280-PA	DPOGS204942-PA	1e-140,	59
BGIBMGA005556-PA	DPOGS200281-PA	1e-128,	75
BGIBMGA005909-PA	DPOGS206539-PA	1e-154,	61
BGIBMGA006113-PA	DPOGS202089-PA	5e-19,	34
BGIBMGA006130-PA	DPOGS202536-PA	5e-14,	43
BGIBMGA006151-PA	DPOGS214094-PA	3e-34,	27
BGIBMGA006519-PA	DPOGS205965-PA	1e-144,	66
BGIBMGA007251-PA	DPOGS204349-PA	5e-72,	46
BGIBMGA007252-PA	DPOGS204350-PA	3e-24,	67
BGIBMGA007501-PA	DPOGS204317-PA	2e-98,	77
BGIBMGA007650-PA	DPOGS204951-PA	8e-97,	98
BGIBMGA008876-PA	DPOGS216026-PA	1e-115,	71
BGIBMGA009029-PA	DPOGS216050-PA	3e-42,	58
BGIBMGA009745-PA	DPOGS205583-PA	1e-07,	24
BGIBMGA009839-PA	DPOGS207497-PA	1e-180,	65
BGIBMGA010190-PA	DPOGS212043-PA	1e-11,	84
BGIBMGA010252-PA	DPOGS204682-PA	2e-14,	55
BGIBMGA010516-PA	DPOGS202782-PA	1e-125,	45
BGIBMGA010638-PA	DPOGS208573-PA	1e-108,	58
BGIBMGA010722-PA	DPOGS204795-PA	1e-122,	59
BGIBMGA010770-PA	DPOGS200554-PA	1e-106,	46
BGIBMGA010863-PA	DPOGS211403-PA	0.0,	63
BGIBMGA010873-PA	DPOGS205837-PA	6e-75,	32
BGIBMGA010917-PA	DPOGS215143-PA	6e-18,	37
BGIBMGA011347-PA	DPOGS209943-PA	1e-21,	37
BGIBMGA011863-PA	DPOGS212930-PA	1e-76,	33
BGIBMGA011941-PA	DPOGS210375-PA	0.0,	62
BGIBMGA012364-PA	DPOGS202838-PA	2e-20,	38
BGIBMGA012563-PA	DPOGS202014-PA	1e-106,	55
BGIBMGA012650-PA	DPOGS210467-PA	1e-34,	84
BGIBMGA012691-PA	DPOGS210053-PA	0.0,	75
BGIBMGA012745-PA	DPOGS201177-PA	9e-96,	43
BGIBMGA013048-PA	DPOGS207085-PA	1e-55,	73
BGIBMGA013377-PA	DPOGS208594-PA	6e-76,	67
BGIBMGA013585-PA	DPOGS210633-PA	1e-142,	65
BGIBMGA013702-PA	DPOGS204741-PA	5e-12,	43
BGIBMGA013806-PA	DPOGS213964-PA	2e-20,	30
BGIBMGA014025-PA	DPOGS201137-PA	4e-57,	42
BGIBMGA014079-PA	DPOGS210467-PA	8e-73,	85
BGIBMGA014092-PA	DPOGS204350-PA	7e-63,	59
BGIBMGA014276-PA	DPOGS212930-PA	1e-76,	33
BGIBMGA014310-PA	DPOGS208894-PA	1e-107,	74
BGIBMGA014311-PA	DPOGS201079-PA	4e-34,	59
BGIBMGA014320-PA	DPOGS203959-PA	1e-55,	85
BGIBMGA014486-PA	DPOGS206960-PA	3e-26,	33
BGIBMGA014594-PA	DPOGS208891-PA	2e-10,	35
BGIBMGA014599-PA	DPOGS201956-PA	1e-163,	55

## Sheet: silkworm VS. heliconius melpome
proteins in Silkworm	proteins in heliconius melpome	E value	Identity
BGIBMGA000259-PA	HMEL003732-PA	4e-23,	71
BGIBMGA000885-PA	HMEL003527-PA	4e-11,	50
BGIBMGA001155-PA	HMEL006843-PA	4e-40,	54
BGIBMGA001389-PA	HMEL016116-PA	3e-16,	44
BGIBMGA002112-PA	HMEL013516-PA	8e-34,	86
BGIBMGA002254-PA	HMEL010079-PA	9e-09,	36
BGIBMGA002626-PA	HMEL015928-PA	1e-36,	53
BGIBMGA002627-PA	HMEL015928-PA	6e-30,	47
BGIBMGA002856-PA	HMEL004855-PA	1e-114,	53
BGIBMGA003774-PA	HMEL013298-PA	2e-21,	84
BGIBMGA003799-PA	HMEL004330-PA	5e-08,	42
BGIBMGA003910-PA	HMEL009947-PA	0.0,	52
BGIBMGA003973-PA	HMEL004781-PA	0.0,	48
BGIBMGA003994-PA	HMEL004781-PA	2e-59,	55
BGIBMGA004212-PA	HMEL010284-PA	1e-10,	35
BGIBMGA004305-PA	HMEL005255-PA	3e-25,	57
BGIBMGA004508-PA	HMEL022580-PA	6e-09,	45
BGIBMGA004597-PA	HMEL017465-PA	2e-11,	37
BGIBMGA004714-PA	HMEL017148-PA	1e-54,	75
BGIBMGA004771-PA	HMEL012953-PA	9e-31,	27
BGIBMGA004997-PA	HMEL008360-PA	3e-19,	35
BGIBMGA005096-PA	HMEL007383-PA	8e-25,	43
BGIBMGA005280-PA	HMEL003641-PA	1e-130,	57
BGIBMGA005556-PA	HMEL000020-PA	1e-121,	73
BGIBMGA005909-PA	HMEL011634-PA	1e-171,	66
BGIBMGA006113-PA	HMEL012994-PA	3e-24,	29
BGIBMGA006130-PA	HMEL010208-PA	5e-09,	45
BGIBMGA006151-PA	HMEL011425-PA	8e-31,	28
BGIBMGA006519-PA	HMEL013573-PA	3e-90,	60
BGIBMGA007251-PA	HMEL007012-PA	2e-74,	45
BGIBMGA007252-PA	HMEL007013-PA	2e-11,	87
BGIBMGA007501-PA	HMEL015139-PA	1e-126,	74
BGIBMGA008876-PA	HMEL012229-PA	1e-100,	72
BGIBMGA009029-PA	HMEL003720-PA	1e-38,	55
BGIBMGA009365-PA	HMEL017537-PA	9e-09,	25
BGIBMGA009839-PA	HMEL012330-PA	1e-118,	66
BGIBMGA010190-PA	HMEL003705-PA	4e-26,	83
BGIBMGA010252-PA	HMEL014453-PA	4e-13,	51
BGIBMGA010516-PA	HMEL006290-PA	1e-116,	45
BGIBMGA010638-PA	HMEL004289-PA	1e-124,	61
BGIBMGA010722-PA	HMEL013185-PA	1e-150,	63
BGIBMGA010770-PA	HMEL016864-PA	1e-179,	61
BGIBMGA010863-PA	HMEL009858-PA	0.0,	63
BGIBMGA010873-PA	HMEL017332-PA	7e-39,	44
BGIBMGA010917-PA	HMEL022598-PA	2e-17,	40
BGIBMGA011048-PA	HMEL012994-PA	2e-11,	22
BGIBMGA011863-PA	HMEL016486-PA	5e-55,	50
BGIBMGA011941-PA	HMEL008906-PA	0.0,	63
BGIBMGA012563-PA	HMEL016757-PA	1e-99,	52
BGIBMGA012650-PA	HMEL013414-PA	6e-37,	84
BGIBMGA012691-PA	HMEL010419-PA	0.0,	73
BGIBMGA012745-PA	HMEL018012-PA	3e-96,	44
BGIBMGA013048-PA	HMEL004143-PA	1e-56,	77
BGIBMGA013377-PA	HMEL016591-PA	9e-21,	95
BGIBMGA013585-PA	HMEL012912-PA	1e-176,	67
BGIBMGA013702-PA	HMEL017689-PA	1e-33,	43
BGIBMGA014025-PA	HMEL012370-PA	5e-56,	46
BGIBMGA014079-PA	HMEL013414-PA	4e-77,	85
BGIBMGA014092-PA	HMEL007013-PA	9e-32,	49
BGIBMGA014276-PA	HMEL016486-PA	5e-55,	50
BGIBMGA014310-PA	HMEL015781-PA	1e-111,	78
BGIBMGA014311-PA	HMEL016116-PA	3e-16,	44
BGIBMGA014320-PA	HMEL013516-PA	8e-34,	86
BGIBMGA014438-PA	HMEL018060-PA	9e-08,	25
BGIBMGA014486-PA	HMEL015513-PA	2e-31,	40
BGIBMGA014534-PA	HMEL015076-PA	4e-10,	39
BGIBMGA014594-PA	HMEL008894-PA	2e-14,	37
BGIBMGA014599-PA	HMEL002060-PA	1e-141,	53
