# Supplementary material for: Segmental duplications in the silkworm genome
Source: BMC Genomics. 2013 Jul 31;14:521. doi: 10.1186/1471-2164-14-521 (PMC3735471; doi:10.1186/1471-2164-14-521)
Supplement: Additional file 12: Table S6 — Primer lists used in qPCR and BLAST validation of the control’s copy number and the BLAST validation of Con_1 and Con_2. [file 1471-2164-14-521-S12.xls]

Gene	E-value	Predicted function						
BGIBMGA000415-PA[L=993]	7.40E-07	RCC1						
BGIBMGA000414-PA[L=454]	0.00086	PHD						
BGIBMGA001390-PA[L=1178]	0.099	BRCT						
BGIBMGA001923-PA[L=366]	2.50E-09	I-set	9.00E-06	ig	0.021	V-set		
BGIBMGA002445-PA[L=411]	8.80E-81	A_deamin						
BGIBMGA003368-PA[L=309]	1.00E-52	Lipase						
BGIBMGA003376-PA[L=557]	4.50E-45	Myotub-related						
BGIBMGA003474-PA[L=381]	3.00E-88	Pkinase	1.40E-05	APH	0.0095	Pkinase_Tyr		
BGIBMGA004034-PA[L=282]	2.20E-13	7TM_GPCR_Srw						
BGIBMGA007576-PA[L=564]	0.00088	zf-C3HC4						
BGIBMGA008029-PA[L=243]	1.10E-76	Allantoicase						
BGIBMGA008195-PA[L=609]	0.00026	Abhydrolase_1						
BGIBMGA008582-PA[L=610]	0.00041	Thioesterase						
BGIBMGA008581-PA[L=1271]	2.50E-53	Acyl_transf_1	1.20E-32	Ketoacyl-synt_C	7.50E-26	ketoacyl-synt	3.40E-05	ADH_zinc_N
BGIBMGA008710-PA[L=102]	3.20E-06	TIL						
BGIBMGA009046-PA[L=218]	9.40E-14	NUDIX						
BGIBMGA009409-PA[L=652]	1.00E-06	RRM_1						
BGIBMGA010178-PA[L=335]	1.30E-22	RRM_1						
BGIBMGA010406-PA[L=1006]	1.30E-90	Piwi	1.10E-18	PAZ	5.70E-15	DUF1785		
BGIBMGA010551-PA[L=709]	2.20E-29	MBT	4.20E-06	SAM_1				
BGIBMGA010379-PA[L=268]	2.90E-07	TPR_2	2.70E-08	TPR_1	0.025	Cohesin_load		
BGIBMGA010650-PA[L=1151]	0.021	HEAT						
BGIBMGA010782-PA[L=358]	5.70E-31	zf-C4						
BGIBMGA011261-PA[L=653]	9.40E-17	MFS_1						
BGIBMGA011657-PA[L=945]	0.0011	HEAT						
BGIBMGA011711-PA[L=1015]	8.50E-83	RNB	0.00032	WD-3				
BGIBMGA011770-PA[L=480]	9.50E-82	RPN7	8.00E-24	PCI	0.26	TPR_2		
BGIBMGA012420-PA[L=104]	2.00E-18	DM4_12						
BGIBMGA012419-PA[L=176]	1.50E-19	DM4_12						
BGIBMGA012476-PA[L=78]	9.70E-10	Insulin						
BGIBMGA012998-PA[L=622]	3.80E-85	GMC_oxred_N	4.40E-38	GMC_oxred_C	6.70E-05	Pyr_redox_2	0.004	DAO
BGIBMGA012997-PA[L=624]	6.50E-85	GMC_oxred_N	6.50E-27	GMC_oxred_C	7.10E-05	DAO	0.00078	Pyr_redox_2	0.0056	Lycopene_cycl	0.012	TrkA_N
BGIBMGA013423-PA[L=1399]	4.30E-21	RhoGAP	0.083	Ras								
BGIBMGA014434-PA[L=467]	2.10E-12	MFS_1										
BGIBMGA014583-PA[L=124]	1.30E-30	Histone	0.0084	CBFD_NFYB_HMF								
BGIBMGA014580-PA[L=103]	5.40E-17	Histone	0.0003	TAF	0.0023	CBFD_NFYB_HMF						
BGIBMGA014585-PA[L=79]	3.00E-10	Histone	0.00018	TAF	0.00053	CBFD_NFYB_HMF						
BGIBMGA014584-PA[L=133]	2.80E-26	Histone										
BGIBMGA014582-PA[L=70]	1.10E-12	Histone										
BGIBMGA014581-PA[L=124]	1.30E-30	Histone										
BGIBMGA014614-PA[L=350]	1.00E-06	zf-C2H2										
BGIBMGA014507-PA[L=49]	1.20E-22	ATP_synt_H										
BGIBMGA000965-PA[L=857]	3.90E-09	NHL	1.40E-07	zf-B_box	0.013	SGL						
BGIBMGA013426-PA[L=177]	2.10E-08	BESS	6.20E-08	MADF_DNA_bdg								
BGIBMGA002465-PA[L=225]	0.0094	Ank										
BGIBMGA004474-PA[L=289]	1.10E-53	Lipoprotein_11										
BGIBMGA013635-PA[L=381]	6.00E-45	FKBP_C										
BGIBMGA007347-PA[L=1022]	3.00E-17	7tm_6												
BGIBMGA000412-PA[L=291]	1.90E-10	THUMP												
BGIBMGA012574-PA[L=288]	3.30E-15	adh_short	0.016	KR										
BGIBMGA011138-PA[L=442]	3.40E-83	NAD_binding_4	5.10E-17	Sterile	0.00058	Epimerase	0.0099	3Beta_HSD	0.00018	Polysacc_synt_2	0.0056	KR		
BGIBMGA002942-PA[L=270]	7.40E-13	adh_short												
BGIBMGA002943-PA[L=211]	4.40E-07	adh_short												
BGIBMGA013237-PA[L=523]	1.90E-96	p450												
BGIBMGA003504-PA[L=354]	1.80E-14	Laminin_G_2	8.90E-13	Kazal_1	1.60E-09	Laminin_G_1	5.70E-10	Kazal_2	2.90E-08	EGF	8.20E-06	EB	0.0011	EGF_2
BGIBMGA012603-PA[L=260]	2.40E-23	Chitin_bind_4												
BGIBMGA012555-PA[L=513]	1.80E-97	ATP-synt_ab	1.00E-46	ATP-synt_ab_C	4.00E-25	ATP-synt_ab_N								
BGIBMGA013539-PA[L=136]	1.10E-17	HLH												
BGIBMGA008824-PA[L=549]	1.30E-248	Alk_phosphatase												
BGIBMGA004718-PA[L=357]	6.20E-65	p450												
BGIBMGA001680-PA[L=312]	2.90E-07	zf-C2H2	0.3	zf-DBF	3.1	Ribosomal_S15	9.5	efhand_Ca_insen						
BGIBMGA000886-PA[L=129]	1.50E-17	zf-LITAF-like												
BGIBMGA000260-PA[L=178]	2.60E-28	Chitin_bind_4												
BGIBMGA003660-PA[L=370]	1.2	SPOR				
BGIBMGA009252-PA[L=242]	4.30E-06	zf-C2H2	0.83	zf-DBF		
BGIBMGA001937-PA[L=132]	1.80E-10	Kazal_2	4.90E-07	Kazal_1		
BGIBMGA014352-PA[L=137]	1.30E-15	ELFV_dehydrog	2.80E-11	ELFV_dehydrog_N		
BGIBMGA006021-PA[L=197]	8.30E-21	Far-17a_AIG1				
BGIBMGA005832-PA[L=289]	1.30E-08	adh_short	0.0047	Epimerase	0.015	DFP
BGIBMGA012158-PA[L=973]	5.20E-66	DDE	1.00E-19	CenpB-DNA-bind	2.20E-05	ARID
BGIBMGA005831-PA[L=289]	8.70E-09	adh_short	0.03	DFP		
BGIBMGA008818-PA[L=550]	3.20E-258	Alk_phosphatase				
BGIBMGA014116-PA[L=536]	4.30E-116	Glyco_hydro_20	3.70E-09	Glyco_hydro_20b		
BGIBMGA002901-PA[L=534]	1.20E-117	COesterase	2.20E-06	Abhydrolase_3		
BGIBMGA010901-PA[L=372]	2.10E-10	I-set	8.70E-05	ig		
BGIBMGA010204-PA[L=402]	4.80E-50	Lipoprotein_11				
BGIBMGA011000-PA[L=402]	6.60E-48	Peptidase_M20	9.80E-14	M20_dimer		
BGIBMGA003573-PA[L=745]	6.70E-106	GBP				
BGIBMGA014429-PA[L=284]	4.00E-40	Trypsin				
BGIBMGA001603-PA[L=348]	1.80E-12	RnaseH												
BGIBMGA000021-PA[L=63]	5.60E-14	Cecropin												
BGIBMGA004716-PA[L=279]	4.00E-44	p450												
BGIBMGA014229-PA[L=160]	1.40E-19	7tm_6	0.00013	7tm_7										
BGIBMGA005819-PA[L=218]	7.20E-12	MIP												
BGIBMGA014315-PA[L=325]	2.40E-23	Homeobox												
BGIBMGA008905-PA[L=76]	8.10E-06	Runt												
BGIBMGA011001-PA[L=371]	5.80E-46	Peptidase_M20												
BGIBMGA012722-PA[L=469]	1.50E-83	COesterase	1.80E-06	Abhydrolase_3										
BGIBMGA014574-PA[L=411]	2.50E-11	Abhydrolase_1	3.50E-10	Abhydro_lipase										
BGIBMGA013160-PA[L=250]	1.50E-26	adh_short	0.0046	Shikimate_DH										
BGIBMGA002666-PA[L=127]	3.80E-24	PBP_GOBP												
BGIBMGA008164-PA[L=436]	4.80E-70	Lipoprotein_11												
BGIBMGA009441-PA[L=1074]	1.10E-12	I-set	0.00033	ig	0.72	V-set	0.36	Endonuclease_NS	3.6	Cu-oxidase_3	0.84	C2-set_2	0.47	DUF468
BGIBMGA010935-PA[L=413]	3.30E-16	MFS_1												
BGIBMGA010168-PA[L=436]	8.20E-64	Lipoprotein_11												
BGIBMGA002486-PA[L=539]	1.50E-271	Glyco_hydro_47		
BGIBMGA014428-PA[L=300]	1.90E-38	Trypsin		
BGIBMGA003656-PA[L=355]	7.20E-97	Cys_Met_Meta_PP		
BGIBMGA003087-PA[L=682]	8.90E-06	zf-C2H2	1.50E-13	zf-AD
BGIBMGA014511-PA[L=460]	2.20E-75	Catalase	2.30E-12	Catalase-rel
BGIBMGA013606-PA[L=460]	0.28	Cyt-b5		
BGIBMGA009573-PA[L=425]	4.40E-55	Lipoprotein_11		
BGIBMGA014115-PA[L=382]	1.20E-115	Glyco_hydro_20		
BGIBMGA008125-PA[L=168]	0.025	Myb_DNA-binding		
BGIBMGA005717-PA[L=416]	1.30E-22	Amidohydro_1		
BGIBMGA003340-PA[L=201]	1.90E-18	PAP2		
BGIBMGA013241-PA[L=515]	2.10E-72	p450		
BGIBMGA014436-PA[L=283]	7.90E-33	Trypsin		
BGIBMGA014550-PA[L=227]	2.90E-05	FA_desaturase		
BGIBMGA014354-PA[L=137]	7.00E-06	HTH_psq		
BGIBMGA007327-PA[L=554]	8.70E-31	UDPGT		
BGIBMGA005629-PA[L=2011]	4.80E-63	Beach	3.30E-07	WD40
BGIBMGA014520-PA[L=174]	1.10E-10	Peptidase_M16_C		
BGIBMGA014510-PA[L=502]	5.60E-190	Catalase		
BGIBMGA011791-PA[L=303]	2.90E-11	Hydrolase		
BGIBMGA013865-PA[L=171]	4.90E-131	Gloverin		
BGIBMGA006139-PA[L=294]	1.80E-29	Lactamase_B		
BGIBMGA013270-PA[L=250]	1.60E-24	adh_short	0.0049	Shikimate_DH
BGIBMGA000837-PA[L=545]	1.70E-125	COesterase	9.80E-07	Abhydrolase_3
BGIBMGA004386-PA[L=400]	5.70E-27	Lipoprotein_11		
BGIBMGA006971-PA[L=289]	1.80E-48	Sulfotransfer_1		
BGIBMGA012913-PA[L=243]	1.70E-54	Phospholip_A2_2		
BGIBMGA005082-PA[L=202]	2.90E-15	Ion_trans_2	0.00025	Ion_trans
BGIBMGA014205-PA[L=92]	5.10E-27	Insulin		
BGIBMGA010864-PA[L=513]	9.80E-165	tRNA-synt_2	3.40E-07	tRNA_anti
BGIBMGA003773-PA[L=346]	4.90E-08	CBM_14		
BGIBMGA006482-PA[L=274]	1.50E-20	Homeobox		
BGIBMGA012911-PA[L=178]	7.80E-55	Phospholip_A2_2				
BGIBMGA005714-PA[L=832]	9.10E-61	7tm_2	6.70E-19	GPS		
BGIBMGA012685-PA[L=371]	1.90E-05	zf-CCHC				
BGIBMGA007598-PA[L=353]	9.40E-65	Neur_chan_LBD	1.30E-47	Neur_chan_memb		
BGIBMGA004446-PA[L=1094]	0.026	HEAT				
BGIBMGA003566-PA[L=256]	7.40E-57	Trypsin				
BGIBMGA014024-PA[L=283]	4.90E-10	adh_short				
BGIBMGA002782-PA[L=358]	14	LRR_1				
BGIBMGA010876-PA[L=436]	2.40E-66	Lipoprotein_11				
BGIBMGA005584-PA[L=460]	9.90E-10	Ank	6.00E-10	SAM_1	5.30E-09	SAM_2
BGIBMGA012926-PA[L=138]	5.30E-52	Phospholip_A2_2				
BGIBMGA003461-PA[L=660]	1.70E-74	Trypsin	0.077	Chromadorea_ALT		
BGIBMGA012386-PA[L=380]	2.20E-79	p450				
BGIBMGA012103-PA[L=626]	5.70E-36	XPG_I	6.60E-26	XPG_N		
BGIBMGA003103-PA[L=271]	8.20E-11	Trypsin				
BGIBMGA001214-PA[L=107]	1.30E-10	GBP_PSP				
BGIBMGA004538-PA[L=461]	1.30E-24	Sugar_tr	5.20E-17	MFS_1
BGIBMGA006444-PA[L=184]	0.00055	efhand		
BGIBMGA008800-PA[L=303]	2.30E-05	zf-C2H2		
BGIBMGA014540-PA[L=135]	2.10E-08	MgtE		
BGIBMGA002426-PA[L=539]	4.00E-266	Glyco_hydro_47		
BGIBMGA006439-PA[L=102]	4.30E-07	FLYWCH		
BGIBMGA004376-PA[L=283]	8.80E-65	Proteasome		
BGIBMGA004489-PA[L=330]	1.80E-35	ECH		
BGIBMGA002268-PA[L=225]	1.80E-13	p450		
BGIBMGA000792-PA[L=1284]	1.60E-05	zf-C2H2	1.90E-07	zf-AD
BGIBMGA012385-PA[L=511]	5.50E-93	p450		
BGIBMGA014525-PA[L=209]	3.80E-10	Lipoprotein_11		
BGIBMGA014620-PA[L=283]	4.90E-10	adh_short		
BGIBMGA002340-PA[L=590]	1.40E-05	HEAT		
BGIBMGA014098-PA[L=300]	1.20E-30	Lipoprotein_11		
BGIBMGA004881-PA[L=252]	6.30E-16	RRM_1		
BGIBMGA014273-PA[L=268]	1.30E-11	7tm_6				
BGIBMGA013162-PA[L=471]	5.70E-06	RVP				
BGIBMGA004720-PA[L=310]	1.90E-66	p450				
BGIBMGA014026-PA[L=162]	0.0041	MRJP				
BGIBMGA003655-PA[L=567]	2.30E-31	MR_MLE	4.70E-06	Death		
BGIBMGA012097-PA[L=263]	4.70E-12	MFS_1				
BGIBMGA013298-PA[L=1813]	3.00E-91	RIH_assoc	2.10E-73	RR_TM4-6	1.00E-14	Ion_trans
BGIBMGA009258-PA[L=332]	6.10E-09	DUF1759				
BGIBMGA005500-PA[L=530]	2.40E-91	Glyco_hydro_2_C	4.00E-27	Glyco_hydro_2_N	0.00012	Glyco_hydro_2
BGIBMGA010702-PA[L=593]	1.30E-24	DDE				
BGIBMGA003902-PA[L=245]	0.0012	Transposase_11				
BGIBMGA002267-PA[L=415]	2.90E-69	p450				
BGIBMGA008798-PA[L=350]	1.00E-06	zf-C2H2				
BGIBMGA000238-PA[L=485]	1.10E-42	An_peroxidase				
BGIBMGA013422-PA[L=219]	8.60E-18	MADF_DNA_bdg				
